# Supplementary material for: Classification of Non-Small Cell Lung Cancer Based on Copy Number Alterations
Source: PLoS One. 2014 Feb 5;9(2):e88300. doi: 10.1371/journal.pone.0088300 (PMC3914971; doi:10.1371/journal.pone.0088300)
Supplement: File S2 — mRMR result for classification. This file contains two sheets. The first one is the MaxRel feature table, which ranked the top 1000 probes according to the relevance between features and class of the samples. The second one is the mRMR feature table, which ranked these 1000 probes according to the redundancy and relevance criteria. (XLSX) [file pone.0088300.s002.xlsx]

## Sheet: MaxRel Table
Order	Feature	Name	Score
1	26668	SNP_A-1846851	0.111
2	210906	SNP_A-2306181	0.109
3	46300	SNP_A-1896562	0.105
4	173747	SNP_A-2209596	0.099
5	122458	SNP_A-2081398	0.097
6	240834	SNP_A-4219476	0.094
7	189904	SNP_A-2252094	0.094
8	189683	SNP_A-2251455	0.092
9	6542	SNP_A-1798360	0.09
10	164872	SNP_A-2187334	0.089
11	168486	SNP_A-2196232	0.089
12	231504	SNP_A-4209856	0.089
13	93065	SNP_A-2009429	0.088
14	61774	SNP_A-1934176	0.087
15	197245	SNP_A-2270350	0.087
16	165302	SNP_A-2188348	0.087
17	142572	SNP_A-2131847	0.087
18	126186	SNP_A-2090183	0.087
19	111030	SNP_A-2053322	0.086
20	242046	SNP_A-4220788	0.086
21	67866	SNP_A-1949264	0.086
22	231475	SNP_A-4209875	0.086
23	231478	SNP_A-4209872	0.085
24	140933	SNP_A-2128259	0.085
25	79345	SNP_A-1976308	0.085
26	2501	SNP_A-1787219	0.084
27	250353	SNP_A-4229117	0.084
28	78951	SNP_A-1975629	0.084
29	7710	SNP_A-1800972	0.084
30	3417	SNP_A-1790137	0.084
31	245578	SNP_A-4224104	0.084
32	245211	SNP_A-4224049	0.083
33	129965	SNP_A-2099987	0.083
34	243060	SNP_A-4221653	0.083
35	82917	SNP_A-1984204	0.083
36	185280	SNP_A-2240075	0.083
37	196512	SNP_A-2268277	0.083
38	231496	SNP_A-4209864	0.083
39	104627	SNP_A-2037584	0.083
40	178606	SNP_A-2222951	0.082
41	93128	SNP_A-2009350	0.082
42	174089	SNP_A-2210651	0.082
43	40126	SNP_A-1880735	0.082
44	168787	SNP_A-2196488	0.082
45	48889	SNP_A-1903216	0.082
46	26816	SNP_A-1847206	0.082
47	239	SNP_A-1780958	0.082
48	78898	SNP_A-1975505	0.081
49	37869	SNP_A-1875103	0.081
50	128684	SNP_A-2096951	0.081
51	142444	SNP_A-2132037	0.081
52	101193	SNP_A-2028897	0.081
53	124459	SNP_A-2086050	0.081
54	199239	SNP_A-2275576	0.081
55	28826	SNP_A-1852078	0.08
56	37426	SNP_A-1873988	0.08
57	143716	SNP_A-2134632	0.08
58	164018	SNP_A-2185115	0.08
59	213383	SNP_A-2312519	0.08
60	63391	SNP_A-1938154	0.08
61	41511	SNP_A-1884144	0.08
62	154947	SNP_A-2161479	0.079
63	51385	SNP_A-1909202	0.079
64	78883	SNP_A-1975673	0.079
65	216903	SNP_A-4195000	0.079
66	208897	SNP_A-2300748	0.079
67	78884	SNP_A-1975672	0.079
68	246742	SNP_A-4225335	0.079
69	61528	SNP_A-1934040	0.079
70	238856	SNP_A-4217373	0.079
71	61024	SNP_A-1933079	0.079
72	227969	SNP_A-4206272	0.078
73	5254	SNP_A-1794851	0.078
74	93123	SNP_A-2009358	0.078
75	220950	SNP_A-4199105	0.078
76	76894	SNP_A-1970668	0.078
77	57687	SNP_A-1924930	0.078
78	47243	SNP_A-1899152	0.078
79	78642	SNP_A-1975299	0.078
80	161343	SNP_A-2177914	0.078
81	79404	SNP_A-1976821	0.078
82	185022	SNP_A-2239385	0.078
83	253694	SNP_A-4232588	0.078
84	219222	SNP_A-4197526	0.078
85	120163	SNP_A-2075166	0.077
86	206604	SNP_A-2294454	0.077
87	111826	SNP_A-2054951	0.077
88	1742	SNP_A-1784599	0.077
89	65460	SNP_A-1943779	0.077
90	139906	SNP_A-2125534	0.077
91	149579	SNP_A-2148902	0.077
92	25852	SNP_A-1844978	0.076
93	217357	SNP_A-4195314	0.076
94	198145	SNP_A-2272341	0.076
95	239093	SNP_A-4217546	0.076
96	88469	SNP_A-1997260	0.076
97	59206	SNP_A-1928767	0.076
98	238498	SNP_A-4217123	0.076
99	261846	SNP_A-4240891	0.076
100	89526	SNP_A-1999928	0.076
101	19112	SNP_A-1828994	0.076
102	124400	SNP_A-2085850	0.076
103	130818	SNP_A-2102393	0.076
104	103202	SNP_A-2034317	0.075
105	161131	SNP_A-2177290	0.075
106	179336	SNP_A-2224737	0.075
107	144658	SNP_A-2137030	0.075
108	89501	SNP_A-1999752	0.075
109	78887	SNP_A-1975476	0.075
110	202	SNP_A-1780977	0.075
111	92328	SNP_A-2007064	0.075
112	170746	SNP_A-2201485	0.075
113	132736	SNP_A-2107126	0.075
114	207010	SNP_A-2295711	0.074
115	254521	SNP_A-4233430	0.074
116	67354	SNP_A-1947706	0.074
117	165991	SNP_A-2189711	0.074
118	230837	SNP_A-4209334	0.074
119	209136	SNP_A-2301406	0.074
120	23511	SNP_A-1839426	0.074
121	231461	SNP_A-4209919	0.074
122	18720	SNP_A-1828033	0.074
123	215859	SNP_A-4193921	0.074
124	10595	SNP_A-1807788	0.074
125	257226	SNP_A-4236247	0.074
126	231452	SNP_A-4209888	0.074
127	82593	SNP_A-1983252	0.074
128	226457	SNP_A-4204877	0.074
129	127850	SNP_A-2094488	0.074
130	32632	SNP_A-1861767	0.074
131	17719	SNP_A-1825472	0.074
132	231483	SNP_A-4209907	0.074
133	78899	SNP_A-1975504	0.074
134	135428	SNP_A-2114434	0.074
135	192315	SNP_A-2257885	0.074
136	134507	SNP_A-2111632	0.073
137	114480	SNP_A-2061083	0.073
138	41111	SNP_A-1883262	0.073
139	204275	SNP_A-2288778	0.073
140	3161	SNP_A-1788772	0.073
141	52875	SNP_A-1913403	0.073
142	136819	SNP_A-2118425	0.073
143	6922	SNP_A-1799030	0.073
144	155050	SNP_A-2161812	0.073
145	107441	SNP_A-2044229	0.073
146	82896	SNP_A-1984211	0.073
147	103367	SNP_A-2034142	0.073
148	111665	SNP_A-2054532	0.073
149	75470	SNP_A-1967063	0.073
150	256283	SNP_A-4235153	0.073
151	188816	SNP_A-2249549	0.072
152	260109	SNP_A-4239120	0.072
153	9133	SNP_A-1803928	0.072
154	78991	SNP_A-1975371	0.072
155	47573	SNP_A-1899622	0.072
156	194975	SNP_A-2264308	0.072
157	78990	SNP_A-1975372	0.072
158	23757	SNP_A-1840096	0.072
159	164281	SNP_A-2185632	0.072
160	169324	SNP_A-2197985	0.072
161	27554	SNP_A-1848869	0.072
162	231474	SNP_A-4209876	0.072
163	170275	SNP_A-2200529	0.072
164	204235	SNP_A-2288644	0.072
165	261311	SNP_A-4240247	0.072
166	46157	SNP_A-1896084	0.072
167	225701	SNP_A-4204047	0.072
168	119492	SNP_A-2073554	0.072
169	101817	SNP_A-2030915	0.072
170	147508	SNP_A-2143937	0.072
171	242751	SNP_A-4221204	0.071
172	103392	SNP_A-2034128	0.071
173	892	SNP_A-1782809	0.071
174	176145	SNP_A-2215987	0.071
175	105027	SNP_A-2038247	0.071
176	13843	SNP_A-1816067	0.071
177	240367	SNP_A-4218913	0.071
178	78874	SNP_A-1975711	0.071
179	125821	SNP_A-2089826	0.071
180	62105	SNP_A-1935287	0.071
181	57471	SNP_A-1924557	0.071
182	200073	SNP_A-2277795	0.071
183	103354	SNP_A-2034354	0.071
184	126719	SNP_A-2091886	0.071
185	78897	SNP_A-1975506	0.071
186	255300	SNP_A-4234116	0.071
187	79765	SNP_A-1977315	0.071
188	99429	SNP_A-2025007	0.071
189	156907	SNP_A-2166148	0.071
190	58281	SNP_A-1926433	0.071
191	28631	SNP_A-1851436	0.071
192	157108	SNP_A-2166953	0.071
193	111316	SNP_A-2053783	0.071
194	58349	SNP_A-1926356	0.071
195	206243	SNP_A-2293377	0.071
196	72986	SNP_A-1960990	0.071
197	102702	SNP_A-2032918	0.071
198	112140	SNP_A-2055510	0.07
199	69055	SNP_A-1952279	0.07
200	251444	SNP_A-4230369	0.07
201	167927	SNP_A-2194712	0.07
202	2461	SNP_A-1786965	0.07
203	206640	SNP_A-2294788	0.07
204	121812	SNP_A-2079703	0.07
205	220838	SNP_A-4199172	0.07
206	130024	SNP_A-2100298	0.07
207	3346	SNP_A-1789259	0.07
208	259216	SNP_A-4238344	0.07
209	104322	SNP_A-2036468	0.07
210	185620	SNP_A-2241021	0.07
211	58063	SNP_A-1925778	0.07
212	244180	SNP_A-4222803	0.07
213	180060	SNP_A-2226901	0.07
214	165915	SNP_A-2189551	0.07
215	173237	SNP_A-2208521	0.07
216	194762	SNP_A-2263828	0.07
217	38630	SNP_A-1877013	0.07
218	203925	SNP_A-2287299	0.07
219	245487	SNP_A-4224161	0.07
220	44312	SNP_A-1891349	0.07
221	112174	SNP_A-2055845	0.07
222	218902	SNP_A-4197055	0.07
223	252501	SNP_A-4231362	0.07
224	62034	SNP_A-1935209	0.07
225	244255	SNP_A-4223000	0.07
226	54851	SNP_A-1918229	0.07
227	1224	SNP_A-1783920	0.07
228	120407	SNP_A-2076151	0.07
229	64492	SNP_A-1941100	0.07
230	230242	SNP_A-4208714	0.07
231	196176	SNP_A-2267178	0.07
232	200725	SNP_A-2279106	0.07
233	243937	SNP_A-4222622	0.07
234	230237	SNP_A-4208719	0.069
235	142607	SNP_A-2132457	0.069
236	214639	SNP_A-4192700	0.069
237	211369	SNP_A-2307211	0.069
238	20005	SNP_A-1831208	0.069
239	179005	SNP_A-2224250	0.069
240	254338	SNP_A-4233222	0.069
241	176902	SNP_A-2218563	0.069
242	53168	SNP_A-1914097	0.069
243	257955	SNP_A-4236886	0.069
244	245014	SNP_A-4223774	0.069
245	191237	SNP_A-2255481	0.069
246	245933	SNP_A-4224520	0.069
247	177727	SNP_A-2220547	0.069
248	21437	SNP_A-1834667	0.069
249	88398	SNP_A-1996686	0.069
250	39780	SNP_A-1879923	0.069
251	123921	SNP_A-2084873	0.069
252	231451	SNP_A-4209920	0.069
253	33830	SNP_A-1864322	0.069
254	12485	SNP_A-1813072	0.069
255	173518	SNP_A-2208996	0.069
256	22457	SNP_A-1837207	0.069
257	27738	SNP_A-1849091	0.069
258	163084	SNP_A-2182279	0.069
259	33350	SNP_A-1862886	0.069
260	146955	SNP_A-2142245	0.069
261	23159	SNP_A-1838529	0.069
262	174102	SNP_A-2210448	0.069
263	163500	SNP_A-2183130	0.069
264	136243	SNP_A-2116489	0.069
265	105672	SNP_A-2039838	0.069
266	101407	SNP_A-2029754	0.069
267	22402	SNP_A-1837048	0.069
268	78931	SNP_A-1975440	0.069
269	20029	SNP_A-1831151	0.069
270	137060	SNP_A-2118773	0.068
271	259504	SNP_A-4238450	0.068
272	56907	SNP_A-1922791	0.068
273	72992	SNP_A-1961263	0.068
274	114413	SNP_A-2061176	0.068
275	131489	SNP_A-2104035	0.068
276	71518	SNP_A-1957859	0.068
277	240295	SNP_A-4218765	0.068
278	206944	SNP_A-2295404	0.068
279	29502	SNP_A-1853265	0.068
280	240372	SNP_A-4218878	0.068
281	228465	SNP_A-4206803	0.068
282	149816	SNP_A-2149871	0.068
283	72953	SNP_A-1961122	0.068
284	124985	SNP_A-2087008	0.068
285	14089	SNP_A-1816835	0.068
286	113543	SNP_A-2058781	0.068
287	44202	SNP_A-1891440	0.068
288	75258	SNP_A-1966818	0.068
289	142983	SNP_A-2132869	0.068
290	124590	SNP_A-2086326	0.068
291	43658	SNP_A-1890136	0.068
292	262065	SNP_A-4241142	0.068
293	241749	SNP_A-4220329	0.068
294	158164	SNP_A-2169430	0.068
295	240751	SNP_A-4219200	0.068
296	37158	SNP_A-1873111	0.068
297	99269	SNP_A-2024505	0.068
298	89306	SNP_A-1999137	0.068
299	2168	SNP_A-1786276	0.068
300	28064	SNP_A-1850169	0.068
301	29473	SNP_A-1853474	0.068
302	207972	SNP_A-2297792	0.068
303	202992	SNP_A-2285201	0.068
304	65519	SNP_A-1943736	0.068
305	90903	SNP_A-2003337	0.068
306	122279	SNP_A-2080750	0.067
307	163330	SNP_A-2182833	0.067
308	193187	SNP_A-2259725	0.067
309	50732	SNP_A-1907698	0.067
310	68727	SNP_A-1951416	0.067
311	33908	SNP_A-1864398	0.067
312	54718	SNP_A-1917901	0.067
313	134305	SNP_A-2111040	0.067
314	123850	SNP_A-2084566	0.067
315	215837	SNP_A-4193893	0.067
316	220208	SNP_A-4198552	0.067
317	193599	SNP_A-2261127	0.067
318	79362	SNP_A-1976650	0.067
319	92948	SNP_A-2008681	0.067
320	240205	SNP_A-4218855	0.067
321	148599	SNP_A-2146173	0.067
322	137094	SNP_A-2119027	0.067
323	25534	SNP_A-1844324	0.067
324	77489	SNP_A-1972343	0.067
325	228952	SNP_A-4207337	0.067
326	211985	SNP_A-2308584	0.067
327	149801	SNP_A-2149521	0.067
328	51899	SNP_A-1910987	0.067
329	200846	SNP_A-2279745	0.067
330	34801	SNP_A-1867069	0.067
331	50452	SNP_A-1907588	0.067
332	29157	SNP_A-1852744	0.067
333	108947	SNP_A-2047823	0.067
334	136557	SNP_A-2117238	0.067
335	173638	SNP_A-2209538	0.067
336	99930	SNP_A-2026096	0.067
337	43251	SNP_A-1888932	0.067
338	169216	SNP_A-2198007	0.067
339	23851	SNP_A-1840231	0.067
340	220064	SNP_A-4198283	0.067
341	136495	SNP_A-2117275	0.067
342	258019	SNP_A-4237123	0.067
343	89312	SNP_A-1999133	0.067
344	59464	SNP_A-1928927	0.067
345	170578	SNP_A-2200987	0.067
346	112752	SNP_A-2057006	0.067
347	93006	SNP_A-2009468	0.067
348	93169	SNP_A-2009488	0.067
349	43133	SNP_A-1888258	0.067
350	137739	SNP_A-2119942	0.067
351	151123	SNP_A-2152632	0.067
352	107883	SNP_A-2045226	0.066
353	209560	SNP_A-2302408	0.066
354	178411	SNP_A-2222351	0.066
355	56878	SNP_A-1923125	0.066
356	207750	SNP_A-2297054	0.066
357	55543	SNP_A-1919752	0.066
358	189332	SNP_A-2250415	0.066
359	92360	SNP_A-2007041	0.066
360	131326	SNP_A-2103556	0.066
361	77669	SNP_A-1972579	0.066
362	107548	SNP_A-2044323	0.066
363	144698	SNP_A-2136895	0.066
364	17993	SNP_A-1825821	0.066
365	61091	SNP_A-1932804	0.066
366	111260	SNP_A-2053864	0.066
367	34487	SNP_A-1865912	0.066
368	74507	SNP_A-1965133	0.066
369	225803	SNP_A-4204157	0.066
370	101329	SNP_A-2029437	0.066
371	231481	SNP_A-4209909	0.066
372	108308	SNP_A-2046440	0.066
373	211566	SNP_A-2307807	0.066
374	248240	SNP_A-4227086	0.066
375	231227	SNP_A-4209733	0.066
376	181200	SNP_A-2229465	0.066
377	258990	SNP_A-4237896	0.066
378	187152	SNP_A-2244809	0.066
379	231612	SNP_A-4210097	0.066
380	228156	SNP_A-4206515	0.066
381	223977	SNP_A-4202119	0.066
382	114976	SNP_A-2062263	0.066
383	250474	SNP_A-4229372	0.066
384	182327	SNP_A-2232416	0.066
385	157904	SNP_A-2169086	0.066
386	31776	SNP_A-1859249	0.066
387	244739	SNP_A-4223259	0.066
388	18275	SNP_A-1826807	0.066
389	133209	SNP_A-2108869	0.066
390	227252	SNP_A-4205547	0.066
391	183571	SNP_A-2235664	0.066
392	51652	SNP_A-1910637	0.066
393	15079	SNP_A-1819000	0.066
394	182346	SNP_A-2232204	0.066
395	139720	SNP_A-2125292	0.066
396	104700	SNP_A-2037528	0.066
397	30349	SNP_A-1855480	0.066
398	51893	SNP_A-1911063	0.066
399	105491	SNP_A-2039631	0.066
400	134152	SNP_A-2110538	0.066
401	38117	SNP_A-1875787	0.066
402	55089	SNP_A-1918894	0.066
403	108917	SNP_A-2047836	0.066
404	75569	SNP_A-1967163	0.066
405	68910	SNP_A-1951979	0.066
406	127364	SNP_A-2092876	0.066
407	72980	SNP_A-1960993	0.065
408	168491	SNP_A-2196196	0.065
409	215337	SNP_A-4193427	0.065
410	111773	SNP_A-2054827	0.065
411	72967	SNP_A-1961117	0.065
412	158951	SNP_A-2171592	0.065
413	52532	SNP_A-1912241	0.065
414	253610	SNP_A-4232479	0.065
415	5562	SNP_A-1795810	0.065
416	141384	SNP_A-2129051	0.065
417	163642	SNP_A-2184045	0.065
418	189019	SNP_A-2250117	0.065
419	82656	SNP_A-1983803	0.065
420	98836	SNP_A-2023909	0.065
421	35667	SNP_A-1869674	0.065
422	15555	SNP_A-1820056	0.065
423	231516	SNP_A-4209844	0.065
424	247824	SNP_A-4226724	0.065
425	123481	SNP_A-2083909	0.065
426	231155	SNP_A-4209422	0.065
427	196540	SNP_A-2268645	0.065
428	65201	SNP_A-1943459	0.065
429	169796	SNP_A-2199241	0.065
430	210831	SNP_A-2306077	0.065
431	79387	SNP_A-1976630	0.065
432	78896	SNP_A-1975509	0.065
433	188955	SNP_A-2249380	0.065
434	133731	SNP_A-2109820	0.065
435	187855	SNP_A-2246968	0.065
436	255626	SNP_A-4234552	0.065
437	90636	SNP_A-2003211	0.065
438	11743	SNP_A-1810686	0.065
439	208741	SNP_A-2299890	0.065
440	78930	SNP_A-1975441	0.065
441	62617	SNP_A-1936631	0.065
442	209661	SNP_A-2302865	0.065
443	34360	SNP_A-1865782	0.065
444	123592	SNP_A-2083768	0.065
445	89807	SNP_A-2000901	0.065
446	14468	SNP_A-1817510	0.065
447	201854	SNP_A-2282579	0.065
448	203034	SNP_A-2285492	0.065
449	114007	SNP_A-2060542	0.065
450	41606	SNP_A-1884788	0.065
451	235308	SNP_A-4213740	0.065
452	117042	SNP_A-2067585	0.065
453	255581	SNP_A-4234385	0.065
454	208833	SNP_A-2300626	0.065
455	78903	SNP_A-1975660	0.065
456	230268	SNP_A-4208668	0.065
457	256336	SNP_A-4235313	0.065
458	35420	SNP_A-1868873	0.065
459	128501	SNP_A-2096150	0.064
460	70718	SNP_A-1956225	0.064
461	240944	SNP_A-4219406	0.064
462	169651	SNP_A-2199170	0.064
463	133744	SNP_A-2109425	0.064
464	226040	SNP_A-4204328	0.064
465	190097	SNP_A-2252316	0.064
466	43456	SNP_A-1889185	0.064
467	204409	SNP_A-2288865	0.064
468	75518	SNP_A-1967195	0.064
469	204656	SNP_A-2289319	0.064
470	19441	SNP_A-1829731	0.064
471	173828	SNP_A-2210098	0.064
472	221493	SNP_A-4199731	0.064
473	199397	SNP_A-2275395	0.064
474	18077	SNP_A-1826379	0.064
475	131685	SNP_A-2104449	0.064
476	227666	SNP_A-4206017	0.064
477	202704	SNP_A-2284595	0.064
478	165207	SNP_A-2188046	0.064
479	230282	SNP_A-4208654	0.064
480	191131	SNP_A-2254754	0.064
481	160543	SNP_A-2175420	0.064
482	198843	SNP_A-2274292	0.064
483	88397	SNP_A-1996687	0.064
484	72489	SNP_A-1959973	0.064
485	3163	SNP_A-1789049	0.064
486	11204	SNP_A-1809510	0.064
487	66782	SNP_A-1946425	0.064
488	101715	SNP_A-2030047	0.064
489	153793	SNP_A-2158823	0.064
490	78864	SNP_A-1975688	0.064
491	141786	SNP_A-2130174	0.064
492	45770	SNP_A-1895050	0.064
493	66501	SNP_A-1946115	0.064
494	1548	SNP_A-1784032	0.064
495	15518	SNP_A-1820315	0.064
496	188990	SNP_A-2249368	0.064
497	168806	SNP_A-2197144	0.064
498	57273	SNP_A-1923873	0.064
499	72651	SNP_A-1960801	0.064
500	95233	SNP_A-2014805	0.064
501	134027	SNP_A-2110651	0.064
502	45891	SNP_A-1895346	0.064
503	26597	SNP_A-1846541	0.064
504	143001	SNP_A-2133321	0.064
505	190010	SNP_A-2252378	0.064
506	45992	SNP_A-1895397	0.064
507	206485	SNP_A-2293897	0.064
508	93028	SNP_A-2009254	0.064
509	71946	SNP_A-1958677	0.064
510	227513	SNP_A-4205875	0.064
511	48766	SNP_A-1902675	0.064
512	124932	SNP_A-2087429	0.064
513	99264	SNP_A-2024509	0.064
514	130858	SNP_A-2102605	0.064
515	58471	SNP_A-1926797	0.064
516	45680	SNP_A-1894662	0.064
517	75467	SNP_A-1967100	0.064
518	38446	SNP_A-1876497	0.064
519	90907	SNP_A-2003334	0.064
520	114951	SNP_A-2062278	0.064
521	52054	SNP_A-1911313	0.064
522	68890	SNP_A-1951823	0.064
523	51332	SNP_A-1909392	0.064
524	164340	SNP_A-2185760	0.064
525	118344	SNP_A-2070557	0.064
526	21409	SNP_A-1834712	0.064
527	51849	SNP_A-1910859	0.064
528	86102	SNP_A-1991967	0.064
529	132562	SNP_A-2106637	0.064
530	78906	SNP_A-1975461	0.064
531	253812	SNP_A-4232678	0.064
532	78987	SNP_A-1975571	0.064
533	232118	SNP_A-4210627	0.064
534	206832	SNP_A-2294996	0.064
535	117922	SNP_A-2069424	0.064
536	149655	SNP_A-2149268	0.064
537	159447	SNP_A-2173058	0.064
538	51170	SNP_A-1908894	0.063
539	113296	SNP_A-2058455	0.063
540	54284	SNP_A-1916474	0.063
541	258769	SNP_A-4237557	0.063
542	30014	SNP_A-1854801	0.063
543	15802	SNP_A-1821043	0.063
544	250397	SNP_A-4229063	0.063
545	199194	SNP_A-2274763	0.063
546	105870	SNP_A-2040579	0.063
547	124425	SNP_A-2086304	0.063
548	80572	SNP_A-1979014	0.063
549	196351	SNP_A-2268059	0.063
550	150724	SNP_A-2151762	0.063
551	158080	SNP_A-2169327	0.063
552	159791	SNP_A-2173116	0.063
553	157048	SNP_A-2166788	0.063
554	197227	SNP_A-2270368	0.063
555	227159	SNP_A-4205444	0.063
556	44695	SNP_A-1892606	0.063
557	10833	SNP_A-1808625	0.063
558	166993	SNP_A-2191909	0.063
559	77487	SNP_A-1972346	0.063
560	89565	SNP_A-1999705	0.063
561	178705	SNP_A-2223127	0.063
562	20250	SNP_A-1831696	0.063
563	68096	SNP_A-1950004	0.063
564	78753	SNP_A-1975195	0.063
565	86545	SNP_A-1992772	0.063
566	157945	SNP_A-2168981	0.063
567	80577	SNP_A-1978931	0.063
568	39617	SNP_A-1879901	0.063
569	232001	SNP_A-4210536	0.063
570	157996	SNP_A-2168751	0.063
571	231484	SNP_A-4209906	0.063
572	112634	SNP_A-2056996	0.063
573	221363	SNP_A-4199460	0.063
574	82274	SNP_A-1982725	0.063
575	20948	SNP_A-1833290	0.063
576	64901	SNP_A-1942088	0.063
577	177482	SNP_A-2219999	0.063
578	93026	SNP_A-2009450	0.063
579	38811	SNP_A-1877817	0.063
580	157351	SNP_A-2167163	0.063
581	185481	SNP_A-2240661	0.063
582	11901	SNP_A-1811023	0.063
583	246588	SNP_A-4225281	0.063
584	240871	SNP_A-4219449	0.063
585	104103	SNP_A-2035995	0.063
586	112441	SNP_A-2056629	0.063
587	187175	SNP_A-2244957	0.063
588	188402	SNP_A-2248525	0.063
589	98695	SNP_A-2023039	0.063
590	156797	SNP_A-2165790	0.063
591	111518	SNP_A-2054057	0.063
592	118333	SNP_A-2070400	0.063
593	82343	SNP_A-1983071	0.063
594	177634	SNP_A-2220448	0.063
595	202348	SNP_A-2283296	0.063
596	260334	SNP_A-4239307	0.063
597	161374	SNP_A-2177864	0.062
598	45250	SNP_A-1893863	0.062
599	11837	SNP_A-1811262	0.062
600	64322	SNP_A-1940826	0.062
601	123626	SNP_A-2084378	0.062
602	8730	SNP_A-1803322	0.062
603	75517	SNP_A-1967033	0.062
604	25550	SNP_A-1844318	0.062
605	143277	SNP_A-2133590	0.062
606	215954	SNP_A-4194047	0.062
607	45065	SNP_A-1893307	0.062
608	249653	SNP_A-4228561	0.062
609	173694	SNP_A-2209504	0.062
610	169974	SNP_A-2199466	0.062
611	148993	SNP_A-2147440	0.062
612	10345	SNP_A-1807105	0.062
613	152938	SNP_A-2156760	0.062
614	142313	SNP_A-2131477	0.062
615	209337	SNP_A-2301931	0.062
616	220194	SNP_A-4198206	0.062
617	132626	SNP_A-2107196	0.062
618	173987	SNP_A-2210001	0.062
619	165347	SNP_A-2188276	0.062
620	53522	SNP_A-1915012	0.062
621	231486	SNP_A-4209904	0.062
622	153733	SNP_A-2158703	0.062
623	93331	SNP_A-2009955	0.062
624	167846	SNP_A-2194604	0.062
625	76996	SNP_A-1970953	0.062
626	100298	SNP_A-2026940	0.062
627	186037	SNP_A-2242032	0.062
628	186979	SNP_A-2243937	0.062
629	161376	SNP_A-2177508	0.062
630	162564	SNP_A-2180886	0.062
631	6952	SNP_A-1799011	0.062
632	179464	SNP_A-2225243	0.062
633	103335	SNP_A-2034403	0.062
634	71450	SNP_A-1958004	0.062
635	86359	SNP_A-1992413	0.062
636	192216	SNP_A-2258052	0.062
637	129034	SNP_A-2098083	0.062
638	30456	SNP_A-1855772	0.062
639	16758	SNP_A-1822893	0.062
640	149372	SNP_A-2148510	0.062
641	230836	SNP_A-4209335	0.062
642	162383	SNP_A-2180482	0.062
643	186873	SNP_A-2243981	0.062
644	72579	SNP_A-1960057	0.062
645	223327	SNP_A-4201484	0.062
646	31609	SNP_A-1859188	0.062
647	161636	SNP_A-2178500	0.062
648	213136	SNP_A-2311717	0.062
649	82557	SNP_A-1983282	0.062
650	253115	SNP_A-4231895	0.062
651	218945	SNP_A-4197032	0.062
652	6136	SNP_A-1797090	0.062
653	160638	SNP_A-2175732	0.062
654	46714	SNP_A-1897378	0.062
655	168255	SNP_A-2196055	0.062
656	157509	SNP_A-2167819	0.062
657	38377	SNP_A-1876177	0.062
658	106184	SNP_A-2040902	0.062
659	33140	SNP_A-1862482	0.062
660	25444	SNP_A-1844381	0.062
661	130670	SNP_A-2102001	0.062
662	126280	SNP_A-2090871	0.062
663	28133	SNP_A-1850277	0.062
664	56688	SNP_A-1922248	0.062
665	164412	SNP_A-2185872	0.062
666	135501	SNP_A-2114552	0.062
667	261914	SNP_A-4240859	0.062
668	219457	SNP_A-4197703	0.061
669	88399	SNP_A-1996685	0.061
670	150322	SNP_A-2150499	0.061
671	80621	SNP_A-1979336	0.061
672	51441	SNP_A-1909880	0.061
673	59601	SNP_A-1929639	0.061
674	175654	SNP_A-2215119	0.061
675	52959	SNP_A-1913275	0.061
676	78419	SNP_A-1974496	0.061
677	88578	SNP_A-1997367	0.061
678	214143	SNP_A-2314628	0.061
679	18517	SNP_A-1827209	0.061
680	108023	SNP_A-2045855	0.061
681	58970	SNP_A-1927602	0.061
682	179091	SNP_A-2224167	0.061
683	258119	SNP_A-4237040	0.061
684	171148	SNP_A-2202533	0.061
685	6528	SNP_A-1797938	0.061
686	46014	SNP_A-1895776	0.061
687	115455	SNP_A-2063395	0.061
688	29316	SNP_A-1853238	0.061
689	210236	SNP_A-2304575	0.061
690	188518	SNP_A-2248615	0.061
691	257155	SNP_A-4236091	0.061
692	5230	SNP_A-1794900	0.061
693	148179	SNP_A-2145355	0.061
694	219976	SNP_A-4198034	0.061
695	143051	SNP_A-2133446	0.061
696	137821	SNP_A-2120787	0.061
697	36744	SNP_A-1872250	0.061
698	28108	SNP_A-1850321	0.061
699	52470	SNP_A-1912323	0.061
700	235557	SNP_A-4214000	0.061
701	58738	SNP_A-1926954	0.061
702	230997	SNP_A-4209404	0.061
703	50944	SNP_A-1908354	0.061
704	58740	SNP_A-1927228	0.061
705	62885	SNP_A-1937426	0.061
706	183874	SNP_A-2236621	0.061
707	29061	SNP_A-1852795	0.061
708	8580	SNP_A-1802816	0.061
709	259756	SNP_A-4238779	0.061
710	240438	SNP_A-4219114	0.061
711	68515	SNP_A-1950550	0.061
712	129511	SNP_A-2098989	0.061
713	11254	SNP_A-1809637	0.061
714	82787	SNP_A-1983847	0.061
715	17537	SNP_A-1824791	0.061
716	77570	SNP_A-1972466	0.061
717	21345	SNP_A-1834161	0.061
718	25162	SNP_A-1843264	0.061
719	127975	SNP_A-2094574	0.061
720	197340	SNP_A-2270267	0.061
721	75550	SNP_A-1967171	0.061
722	227884	SNP_A-4206164	0.061
723	29935	SNP_A-1854656	0.061
724	52990	SNP_A-1913649	0.061
725	92967	SNP_A-2008708	0.061
726	15598	SNP_A-1820021	0.061
727	249194	SNP_A-4227766	0.061
728	174929	SNP_A-2212911	0.061
729	228759	SNP_A-4207138	0.061
730	208957	SNP_A-2300876	0.061
731	107766	SNP_A-2044666	0.061
732	230238	SNP_A-4208718	0.061
733	192269	SNP_A-2258188	0.061
734	64431	SNP_A-1941142	0.061
735	171041	SNP_A-2202998	0.061
736	224838	SNP_A-4203114	0.061
737	101324	SNP_A-2029242	0.061
738	50525	SNP_A-1907539	0.061
739	37722	SNP_A-1874756	0.061
740	165862	SNP_A-2189623	0.061
741	214371	SNP_A-2315043	0.061
742	86769	SNP_A-1993184	0.061
743	174969	SNP_A-2213124	0.061
744	18144	SNP_A-1826521	0.061
745	30679	SNP_A-1856222	0.061
746	155847	SNP_A-2163715	0.061
747	26055	SNP_A-1845795	0.061
748	222502	SNP_A-4200704	0.061
749	177675	SNP_A-2220426	0.061
750	118847	SNP_A-2071915	0.061
751	190857	SNP_A-2254594	0.061
752	195036	SNP_A-2264818	0.061
753	220972	SNP_A-4199051	0.061
754	78889	SNP_A-1975475	0.061
755	78866	SNP_A-1975686	0.061
756	42456	SNP_A-1887071	0.061
757	238345	SNP_A-4216835	0.061
758	243908	SNP_A-4222442	0.061
759	36876	SNP_A-1872688	0.061
760	8958	SNP_A-1803865	0.061
761	261475	SNP_A-4240507	0.061
762	198629	SNP_A-2273880	0.061
763	82788	SNP_A-1983846	0.061
764	72790	SNP_A-1960637	0.061
765	230224	SNP_A-4208722	0.06
766	218414	SNP_A-4196666	0.06
767	39790	SNP_A-1879882	0.06
768	12977	SNP_A-1813617	0.06
769	49041	SNP_A-1903993	0.06
770	165420	SNP_A-2188985	0.06
771	42357	SNP_A-1886362	0.06
772	14617	SNP_A-1818210	0.06
773	230969	SNP_A-4209414	0.06
774	69805	SNP_A-1954246	0.06
775	55613	SNP_A-1919863	0.06
776	188156	SNP_A-2247492	0.06
777	21373	SNP_A-1834141	0.06
778	69996	SNP_A-1954057	0.06
779	137440	SNP_A-2119792	0.06
780	209892	SNP_A-2303502	0.06
781	102925	SNP_A-2033343	0.06
782	75425	SNP_A-1967087	0.06
783	230992	SNP_A-4209409	0.06
784	89177	SNP_A-1998788	0.06
785	152082	SNP_A-2154959	0.06
786	180334	SNP_A-2227264	0.06
787	243689	SNP_A-4222268	0.06
788	237769	SNP_A-4216194	0.06
789	60349	SNP_A-1930830	0.06
790	86166	SNP_A-1991928	0.06
791	93011	SNP_A-2009461	0.06
792	13131	SNP_A-1814110	0.06
793	201827	SNP_A-2282625	0.06
794	78909	SNP_A-1975658	0.06
795	181717	SNP_A-2230886	0.06
796	13001	SNP_A-1814395	0.06
797	29759	SNP_A-1853971	0.06
798	204374	SNP_A-2288725	0.06
799	230838	SNP_A-4209333	0.06
800	82042	SNP_A-1982344	0.06
801	78910	SNP_A-1975657	0.06
802	39503	SNP_A-1879418	0.06
803	132839	SNP_A-2107785	0.06
804	243202	SNP_A-4221886	0.06
805	103804	SNP_A-2035538	0.06
806	181993	SNP_A-2231466	0.06
807	180559	SNP_A-2227988	0.06
808	9053	SNP_A-1803962	0.06
809	143719	SNP_A-2134630	0.06
810	109170	SNP_A-2048448	0.06
811	123612	SNP_A-2084189	0.06
812	42425	SNP_A-1886864	0.06
813	43686	SNP_A-1889743	0.06
814	78876	SNP_A-1975710	0.06
815	147700	SNP_A-2144415	0.06
816	144609	SNP_A-2137266	0.06
817	126151	SNP_A-2090050	0.06
818	209648	SNP_A-2303147	0.06
819	141104	SNP_A-2128467	0.06
820	80867	SNP_A-1979678	0.06
821	200346	SNP_A-2278188	0.06
822	167197	SNP_A-2192531	0.06
823	34898	SNP_A-1867359	0.06
824	201133	SNP_A-2280224	0.06
825	3785	SNP_A-1790956	0.06
826	140602	SNP_A-2127736	0.06
827	153937	SNP_A-2159090	0.06
828	130743	SNP_A-2101831	0.06
829	225695	SNP_A-4203973	0.06
830	63810	SNP_A-1939554	0.06
831	120705	SNP_A-2076633	0.06
832	61171	SNP_A-1932922	0.06
833	259759	SNP_A-4238616	0.06
834	182809	SNP_A-2233938	0.06
835	78695	SNP_A-1975301	0.06
836	189248	SNP_A-2250504	0.06
837	69399	SNP_A-1952558	0.06
838	227785	SNP_A-4205984	0.06
839	5819	SNP_A-1796809	0.06
840	191864	SNP_A-2257157	0.06
841	188265	SNP_A-2247814	0.06
842	11189	SNP_A-1809127	0.06
843	187085	SNP_A-2244468	0.06
844	153698	SNP_A-2158483	0.06
845	152428	SNP_A-2155638	0.06
846	155905	SNP_A-2164071	0.06
847	126143	SNP_A-2089913	0.06
848	159896	SNP_A-2173807	0.06
849	167202	SNP_A-2192929	0.06
850	186985	SNP_A-2244009	0.06
851	8718	SNP_A-1803290	0.06
852	78752	SNP_A-1975196	0.06
853	120662	SNP_A-2076500	0.06
854	220013	SNP_A-4198355	0.06
855	124343	SNP_A-2085521	0.06
856	223988	SNP_A-4202077	0.06
857	39439	SNP_A-1879265	0.06
858	63053	SNP_A-1937799	0.06
859	206050	SNP_A-2293160	0.06
860	252677	SNP_A-4231572	0.06
861	7929	SNP_A-1801583	0.06
862	109389	SNP_A-2049065	0.06
863	94496	SNP_A-2012624	0.06
864	111777	SNP_A-2054624	0.06
865	209188	SNP_A-2301327	0.06
866	145798	SNP_A-2139402	0.06
867	155247	SNP_A-2162256	0.06
868	187914	SNP_A-2246923	0.06
869	246977	SNP_A-4225682	0.06
870	160034	SNP_A-2174282	0.06
871	207383	SNP_A-2296202	0.06
872	231460	SNP_A-4209880	0.06
873	120450	SNP_A-2076129	0.06
874	112267	SNP_A-2056017	0.06
875	140223	SNP_A-2126701	0.06
876	213352	SNP_A-2312498	0.06
877	82792	SNP_A-1983840	0.06
878	234254	SNP_A-4212755	0.06
879	20635	SNP_A-1832611	0.06
880	184264	SNP_A-2237509	0.06
881	119433	SNP_A-2073587	0.06
882	118929	SNP_A-2072058	0.06
883	220656	SNP_A-4198882	0.06
884	5929	SNP_A-1796667	0.06
885	129017	SNP_A-2098096	0.06
886	148539	SNP_A-2146446	0.06
887	93059	SNP_A-2009393	0.06
888	130763	SNP_A-2101989	0.06
889	112314	SNP_A-2056155	0.06
890	139315	SNP_A-2124270	0.06
891	231619	SNP_A-4210090	0.059
892	20403	SNP_A-1832039	0.059
893	15117	SNP_A-1819093	0.059
894	63705	SNP_A-1939466	0.059
895	78544	SNP_A-1974580	0.059
896	7900	SNP_A-1801241	0.059
897	169095	SNP_A-2197450	0.059
898	205826	SNP_A-2292542	0.059
899	154167	SNP_A-2159678	0.059
900	72605	SNP_A-1960821	0.059
901	250206	SNP_A-4228984	0.059
902	157584	SNP_A-2167696	0.059
903	114982	SNP_A-2061988	0.059
904	163634	SNP_A-2183614	0.059
905	110451	SNP_A-2051625	0.059
906	123406	SNP_A-2083757	0.059
907	71271	SNP_A-1957278	0.059
908	231471	SNP_A-4209910	0.059
909	238451	SNP_A-4217018	0.059
910	30534	SNP_A-1855915	0.059
911	60573	SNP_A-1931657	0.059
912	90887	SNP_A-2003346	0.059
913	4821	SNP_A-1794081	0.059
914	230820	SNP_A-4209351	0.059
915	135626	SNP_A-2115310	0.059
916	67445	SNP_A-1948235	0.059
917	197913	SNP_A-2271932	0.059
918	125115	SNP_A-2087830	0.059
919	25010	SNP_A-1843384	0.059
920	225471	SNP_A-4203839	0.059
921	78961	SNP_A-1975425	0.059
922	225328	SNP_A-4203611	0.059
923	236355	SNP_A-4214744	0.059
924	180453	SNP_A-2227697	0.059
925	75245	SNP_A-1966785	0.059
926	50048	SNP_A-1906408	0.059
927	77404	SNP_A-1972440	0.059
928	62274	SNP_A-1935893	0.059
929	166916	SNP_A-2192024	0.059
930	63607	SNP_A-1939366	0.059
931	102835	SNP_A-2033196	0.059
932	166994	SNP_A-2191908	0.059
933	209487	SNP_A-2302262	0.059
934	75471	SNP_A-1967062	0.059
935	137834	SNP_A-2120819	0.059
936	208305	SNP_A-2299020	0.059
937	153806	SNP_A-2159051	0.059
938	244228	SNP_A-4222937	0.059
939	110773	SNP_A-2052330	0.059
940	97883	SNP_A-2021354	0.059
941	46223	SNP_A-1896634	0.059
942	197844	SNP_A-2271788	0.059
943	723	SNP_A-1782168	0.059
944	169263	SNP_A-2198094	0.059
945	237671	SNP_A-4216291	0.059
946	177608	SNP_A-2220504	0.059
947	169660	SNP_A-2198930	0.059
948	165994	SNP_A-2189675	0.059
949	231482	SNP_A-4209908	0.059
950	224958	SNP_A-4203168	0.059
951	216138	SNP_A-4194061	0.059
952	176731	SNP_A-2217887	0.059
953	55695	SNP_A-1919969	0.059
954	5937	SNP_A-1796660	0.059
955	224554	SNP_A-4202683	0.059
956	30588	SNP_A-1856081	0.059
957	113581	SNP_A-2058765	0.059
958	55130	SNP_A-1918681	0.059
959	116813	SNP_A-2067054	0.059
960	111041	SNP_A-2053121	0.059
961	35015	SNP_A-1867842	0.059
962	158405	SNP_A-2170542	0.059
963	104647	SNP_A-2037410	0.059
964	190183	SNP_A-2252426	0.059
965	149510	SNP_A-2148755	0.059
966	106673	SNP_A-2042317	0.059
967	210307	SNP_A-2304721	0.059
968	108926	SNP_A-2047799	0.059
969	77485	SNP_A-1972150	0.059
970	118897	SNP_A-2071997	0.059
971	111415	SNP_A-2054009	0.059
972	216945	SNP_A-4194901	0.059
973	145099	SNP_A-2137962	0.059
974	175352	SNP_A-2214200	0.059
975	36882	SNP_A-1872684	0.059
976	90048	SNP_A-2001272	0.059
977	126823	SNP_A-2092054	0.059
978	153009	SNP_A-2157345	0.059
979	88754	SNP_A-1997814	0.059
980	3290	SNP_A-1789325	0.059
981	39624	SNP_A-1879669	0.059
982	52389	SNP_A-1912026	0.059
983	200753	SNP_A-2279446	0.059
984	139777	SNP_A-2125264	0.059
985	25828	SNP_A-1845268	0.059
986	61329	SNP_A-1933381	0.059
987	54366	SNP_A-1916615	0.059
988	47569	SNP_A-1899628	0.059
989	93628	SNP_A-2010984	0.059
990	240328	SNP_A-4218933	0.059
991	52723	SNP_A-1913088	0.059
992	50249	SNP_A-1907036	0.059
993	230818	SNP_A-4209353	0.059
994	26718	SNP_A-1846820	0.059
995	159192	SNP_A-2171813	0.059
996	247652	SNP_A-4226318	0.059
997	91510	SNP_A-2005022	0.059
998	38194	SNP_A-1875731	0.059
999	217069	SNP_A-4195207	0.059
1000	144962	SNP_A-2137528	0.059

## Sheet: mRMR Table
Order	Feature	Name	Score
1	26668	SNP_A-1846851	0.111
2	210906	SNP_A-2306181	0.074
3	243060	SNP_A-4221653	0.068
4	58349	SNP_A-1926356	0.046
5	165302	SNP_A-2188348	0.045
6	89312	SNP_A-1999133	0.045
7	108917	SNP_A-2047836	0.042
8	240834	SNP_A-4219476	0.045
9	173747	SNP_A-2209596	0.042
10	220208	SNP_A-4198552	0.041
11	123481	SNP_A-2083909	0.038
12	192315	SNP_A-2257885	0.035
13	189683	SNP_A-2251455	0.036
14	6542	SNP_A-1798360	0.036
15	197245	SNP_A-2270350	0.033
16	89501	SNP_A-1999752	0.033
17	79404	SNP_A-1976821	0.033
18	244180	SNP_A-4222803	0.033
19	126186	SNP_A-2090183	0.034
20	236739	SNP_A-4215222	0.031
21	88469	SNP_A-1997260	0.03
22	256336	SNP_A-4235313	0.03
23	48889	SNP_A-1903216	0.03
24	239	SNP_A-1780958	0.031
25	37869	SNP_A-1875103	0.032
26	144658	SNP_A-2137030	0.031
27	190240	SNP_A-2252952	0.031
28	49041	SNP_A-1903993	0.031
29	134507	SNP_A-2111632	0.029
30	93065	SNP_A-2009429	0.031
31	46300	SNP_A-1896562	0.03
32	95233	SNP_A-2014805	0.031
33	123362	SNP_A-2083388	0.03
34	165675	SNP_A-2189223	0.028
35	78642	SNP_A-1975299	0.029
36	170746	SNP_A-2201485	0.029
37	31776	SNP_A-1859249	0.029
38	173638	SNP_A-2209538	0.029
39	189904	SNP_A-2252094	0.03
40	82917	SNP_A-1984204	0.028
41	70105	SNP_A-1954546	0.027
42	203925	SNP_A-2287299	0.028
43	2501	SNP_A-1787219	0.028
44	40126	SNP_A-1880735	0.028
45	168806	SNP_A-2197144	0.027
46	120662	SNP_A-2076500	0.027
47	89526	SNP_A-1999928	0.028
48	168486	SNP_A-2196232	0.028
49	132736	SNP_A-2107126	0.028
50	89306	SNP_A-1999137	0.028
51	120705	SNP_A-2076633	0.028
52	136557	SNP_A-2117238	0.027
53	79345	SNP_A-1976308	0.027
54	56878	SNP_A-1923125	0.027
55	108023	SNP_A-2045855	0.025
56	51283	SNP_A-1909268	0.025
57	76894	SNP_A-1970668	0.025
58	21437	SNP_A-1834667	0.026
59	78419	SNP_A-1974496	0.026
60	67445	SNP_A-1948235	0.026
61	139315	SNP_A-2124270	0.025
62	90636	SNP_A-2003211	0.025
63	193187	SNP_A-2259725	0.026
64	242046	SNP_A-4220788	0.025
65	92948	SNP_A-2008681	0.025
66	22342	SNP_A-1836464	0.025
67	101193	SNP_A-2028897	0.026
68	128684	SNP_A-2096951	0.026
69	131041	SNP_A-2102811	0.025
70	122458	SNP_A-2081398	0.025
71	111030	SNP_A-2053322	0.026
72	194975	SNP_A-2264308	0.024
73	13131	SNP_A-1814110	0.024
74	231504	SNP_A-4209856	0.024
75	259504	SNP_A-4238450	0.024
76	205314	SNP_A-2290754	0.024
77	167753	SNP_A-2194467	0.023
78	130858	SNP_A-2102605	0.023
79	219994	SNP_A-4198016	0.023
80	19112	SNP_A-1828994	0.024
81	78951	SNP_A-1975629	0.024
82	105870	SNP_A-2040579	0.024
83	142444	SNP_A-2132037	0.023
84	161343	SNP_A-2177914	0.023
85	129965	SNP_A-2099987	0.023
86	189332	SNP_A-2250415	0.023
87	206640	SNP_A-2294788	0.023
88	66501	SNP_A-1946115	0.023
89	227593	SNP_A-4205784	0.023
90	126812	SNP_A-2091989	0.022
91	231478	SNP_A-4209872	0.023
92	27691	SNP_A-1849551	0.023
93	227252	SNP_A-4205547	0.023
94	258990	SNP_A-4237896	0.023
95	178758	SNP_A-2223252	0.022
96	130818	SNP_A-2102393	0.023
97	196512	SNP_A-2268277	0.023
98	136819	SNP_A-2118425	0.022
99	158951	SNP_A-2171592	0.022
100	176902	SNP_A-2218563	0.022
101	52470	SNP_A-1912323	0.022
102	153806	SNP_A-2159051	0.022
103	238856	SNP_A-4217373	0.022
104	208833	SNP_A-2300626	0.022
105	254521	SNP_A-4233430	0.022
106	239093	SNP_A-4217546	0.022
107	30588	SNP_A-1856081	0.021
108	99930	SNP_A-2026096	0.021
109	218902	SNP_A-4197055	0.021
110	245810	SNP_A-4224634	0.022
111	200073	SNP_A-2277795	0.021
112	123067	SNP_A-2083118	0.021
113	166993	SNP_A-2191909	0.021
114	207010	SNP_A-2295711	0.021
115	1742	SNP_A-1784599	0.021
116	50737	SNP_A-1908004	0.021
117	167927	SNP_A-2194712	0.021
118	258019	SNP_A-4237123	0.022
119	24087	SNP_A-1840607	0.021
120	162564	SNP_A-2180886	0.021
121	173828	SNP_A-2210098	0.021
122	223977	SNP_A-4202119	0.021
123	206050	SNP_A-2293160	0.021
124	231496	SNP_A-4209864	0.021
125	220194	SNP_A-4198206	0.021
126	111260	SNP_A-2053864	0.02
127	159538	SNP_A-2172888	0.02
128	174089	SNP_A-2210651	0.02
129	110040	SNP_A-2051040	0.02
130	28826	SNP_A-1852078	0.02
131	61774	SNP_A-1934176	0.02
132	208957	SNP_A-2300876	0.02
133	136783	SNP_A-2117812	0.02
134	163084	SNP_A-2182279	0.02
135	142572	SNP_A-2131847	0.02
136	79765	SNP_A-1977315	0.02
137	31713	SNP_A-1859085	0.02
138	133209	SNP_A-2108869	0.02
139	220013	SNP_A-4198355	0.02
140	168787	SNP_A-2196488	0.02
141	199397	SNP_A-2275395	0.02
142	72992	SNP_A-1961263	0.02
143	3161	SNP_A-1788772	0.02
144	59206	SNP_A-1928767	0.02
145	120407	SNP_A-2076151	0.02
146	108497	SNP_A-2047066	0.02
147	143908	SNP_A-2135310	0.02
148	78884	SNP_A-1975672	0.02
149	20005	SNP_A-1831208	0.02
150	209136	SNP_A-2301406	0.02
151	250353	SNP_A-4229117	0.02
152	196176	SNP_A-2267178	0.02
153	23159	SNP_A-1838529	0.019
154	123592	SNP_A-2083768	0.019
155	67461	SNP_A-1948586	0.019
156	111832	SNP_A-2055028	0.019
157	159791	SNP_A-2173116	0.019
158	78898	SNP_A-1975505	0.02
159	34487	SNP_A-1865912	0.02
160	220064	SNP_A-4198283	0.019
161	61024	SNP_A-1933079	0.02
162	130024	SNP_A-2100298	0.019
163	83948	SNP_A-1986787	0.019
164	44312	SNP_A-1891349	0.019
165	185022	SNP_A-2239385	0.019
166	239041	SNP_A-4217618	0.019
167	106153	SNP_A-2041204	0.019
168	200753	SNP_A-2279446	0.019
169	66309	SNP_A-1945393	0.019
170	112174	SNP_A-2055845	0.019
171	78990	SNP_A-1975372	0.019
172	160114	SNP_A-2174426	0.019
173	201854	SNP_A-2282579	0.019
174	3417	SNP_A-1790137	0.019
175	160638	SNP_A-2175732	0.019
176	75470	SNP_A-1967063	0.019
177	182130	SNP_A-2232015	0.018
178	245578	SNP_A-4224104	0.018
179	7656	SNP_A-1801079	0.018
180	77669	SNP_A-1972579	0.018
181	55722	SNP_A-1920098	0.018
182	225701	SNP_A-4204047	0.018
183	173987	SNP_A-2210001	0.018
184	51899	SNP_A-1910987	0.018
185	2650	SNP_A-1787462	0.018
186	114480	SNP_A-2061083	0.018
187	62034	SNP_A-1935209	0.018
188	260843	SNP_A-4239947	0.018
189	111518	SNP_A-2054057	0.018
190	227969	SNP_A-4206272	0.018
191	242450	SNP_A-4220994	0.018
192	124400	SNP_A-2085850	0.018
193	251245	SNP_A-4230011	0.018
194	139906	SNP_A-2125534	0.018
195	196579	SNP_A-2268629	0.018
196	26055	SNP_A-1845795	0.018
197	180060	SNP_A-2226901	0.018
198	255709	SNP_A-4234506	0.018
199	136495	SNP_A-2117275	0.018
200	52990	SNP_A-1913649	0.018
201	216903	SNP_A-4195000	0.018
202	105491	SNP_A-2039631	0.018
203	15117	SNP_A-1819093	0.018
204	104627	SNP_A-2037584	0.018
205	12176	SNP_A-1811888	0.017
206	235308	SNP_A-4213740	0.017
207	261475	SNP_A-4240507	0.017
208	58281	SNP_A-1926433	0.018
209	256283	SNP_A-4235153	0.017
210	242751	SNP_A-4221204	0.017
211	189019	SNP_A-2250117	0.017
212	7304	SNP_A-1799832	0.017
213	176145	SNP_A-2215987	0.017
214	38194	SNP_A-1875731	0.017
215	188402	SNP_A-2248525	0.017
216	67354	SNP_A-1947706	0.017
217	211129	SNP_A-2306574	0.017
218	257955	SNP_A-4236886	0.017
219	67866	SNP_A-1949264	0.017
220	218850	SNP_A-4197077	0.017
221	148630	SNP_A-2147016	0.017
222	211599	SNP_A-2307948	0.017
223	48766	SNP_A-1902675	0.017
224	178705	SNP_A-2223127	0.017
225	124985	SNP_A-2087008	0.017
226	136328	SNP_A-2116792	0.017
227	189167	SNP_A-2249974	0.017
228	1512	SNP_A-1784452	0.017
229	233436	SNP_A-4212013	0.017
230	233910	SNP_A-4212288	0.017
231	185481	SNP_A-2240661	0.017
232	78896	SNP_A-1975509	0.017
233	38531	SNP_A-1876845	0.017
234	39143	SNP_A-1878280	0.017
235	246742	SNP_A-4225335	0.017
236	20029	SNP_A-1831151	0.017
237	142216	SNP_A-2131224	0.016
238	65180	SNP_A-1942644	0.016
239	62885	SNP_A-1937426	0.016
240	114422	SNP_A-2061365	0.016
241	245211	SNP_A-4224049	0.017
242	188955	SNP_A-2249380	0.016
243	64901	SNP_A-1942088	0.016
244	243480	SNP_A-4222108	0.016
245	35015	SNP_A-1867842	0.016
246	119186	SNP_A-2072385	0.016
247	257226	SNP_A-4236247	0.016
248	86545	SNP_A-1992772	0.016
249	88398	SNP_A-1996686	0.016
250	202643	SNP_A-2284315	0.016
251	13843	SNP_A-1816067	0.016
252	140933	SNP_A-2128259	0.016
253	159896	SNP_A-2173807	0.016
254	151012	SNP_A-2152342	0.016
255	37442	SNP_A-1874045	0.016
256	46234	SNP_A-1896590	0.016
257	165207	SNP_A-2188046	0.016
258	25852	SNP_A-1844978	0.016
259	112140	SNP_A-2055510	0.016
260	145798	SNP_A-2139402	0.016
261	134765	SNP_A-2112417	0.016
262	244255	SNP_A-4223000	0.016
263	175654	SNP_A-2215119	0.016
264	33661	SNP_A-1863992	0.016
265	23663	SNP_A-1840038	0.016
266	89177	SNP_A-1998788	0.016
267	47573	SNP_A-1899622	0.016
268	251088	SNP_A-4229800	0.016
269	137094	SNP_A-2119027	0.016
270	137739	SNP_A-2119942	0.016
271	188603	SNP_A-2248889	0.016
272	180559	SNP_A-2227988	0.016
273	7710	SNP_A-1800972	0.016
274	216918	SNP_A-4194884	0.016
275	224554	SNP_A-4202683	0.016
276	171744	SNP_A-2204625	0.016
277	185124	SNP_A-2239485	0.016
278	25550	SNP_A-1844318	0.016
279	240028	SNP_A-4218632	0.016
280	240367	SNP_A-4218913	0.016
281	104322	SNP_A-2036468	0.016
282	183161	SNP_A-2234599	0.016
283	238509	SNP_A-4217082	0.016
284	209121	SNP_A-2301215	0.016
285	231475	SNP_A-4209875	0.016
286	23511	SNP_A-1839426	0.016
287	70718	SNP_A-1956225	0.016
288	144585	SNP_A-2136658	0.016
289	173694	SNP_A-2209504	0.016
290	185280	SNP_A-2240075	0.016
291	55089	SNP_A-1918894	0.016
292	207383	SNP_A-2296202	0.016
293	58471	SNP_A-1926797	0.016
294	27809	SNP_A-1849851	0.016
295	136243	SNP_A-2116489	0.016
296	113296	SNP_A-2058455	0.016
297	75550	SNP_A-1967171	0.016
298	13536	SNP_A-1815486	0.016
299	203780	SNP_A-2287068	0.016
300	162027	SNP_A-2179887	0.016
301	136639	SNP_A-2118020	0.016
302	106184	SNP_A-2040902	0.016
303	119549	SNP_A-2073718	0.016
304	178606	SNP_A-2222951	0.016
305	255581	SNP_A-4234385	0.016
306	43456	SNP_A-1889185	0.016
307	72584	SNP_A-1960049	0.016
308	181200	SNP_A-2229465	0.016
309	126666	SNP_A-2091609	0.016
310	69055	SNP_A-1952279	0.016
311	28631	SNP_A-1851436	0.016
312	91281	SNP_A-2004800	0.016
313	179336	SNP_A-2224737	0.016
314	5254	SNP_A-1794851	0.015
315	55613	SNP_A-1919863	0.015
316	36856	SNP_A-1872693	0.015
317	207925	SNP_A-2298094	0.015
318	241749	SNP_A-4220329	0.015
319	164412	SNP_A-2185872	0.015
320	17719	SNP_A-1825472	0.015
321	56430	SNP_A-1922083	0.015
322	59601	SNP_A-1929639	0.015
323	85341	SNP_A-1990084	0.015
324	2867	SNP_A-1788114	0.015
325	181525	SNP_A-2230328	0.015
326	22402	SNP_A-1837048	0.015
327	120163	SNP_A-2075166	0.015
328	78753	SNP_A-1975195	0.015
329	152082	SNP_A-2154959	0.015
330	131685	SNP_A-2104449	0.015
331	14364	SNP_A-1817176	0.015
332	143716	SNP_A-2134632	0.015
333	21317	SNP_A-1834171	0.015
334	54718	SNP_A-1917901	0.015
335	41154	SNP_A-1883198	0.015
336	2461	SNP_A-1786965	0.015
337	156175	SNP_A-2164182	0.015
338	75106	SNP_A-1966207	0.015
339	160543	SNP_A-2175420	0.015
340	257246	SNP_A-4236197	0.015
341	231473	SNP_A-4209877	0.015
342	30679	SNP_A-1856222	0.015
343	145102	SNP_A-2138039	0.015
344	93105	SNP_A-2009208	0.015
345	202420	SNP_A-2283848	0.015
346	208897	SNP_A-2300748	0.015
347	51332	SNP_A-1909392	0.015
348	121812	SNP_A-2079703	0.015
349	51385	SNP_A-1909202	0.015
350	218100	SNP_A-4196170	0.015
351	82896	SNP_A-1984211	0.015
352	222650	SNP_A-4201016	0.014
353	7598	SNP_A-1800483	0.015
354	71481	SNP_A-1957878	0.014
355	160819	SNP_A-2176613	0.015
356	147508	SNP_A-2143937	0.015
357	238017	SNP_A-4216563	0.015
358	193925	SNP_A-2262034	0.014
359	86428	SNP_A-1992692	0.014
360	78883	SNP_A-1975673	0.015
361	29785	SNP_A-1854193	0.015
362	47243	SNP_A-1899152	0.015
363	209802	SNP_A-2303564	0.015
364	37426	SNP_A-1873988	0.015
365	53479	SNP_A-1915046	0.014
366	62658	SNP_A-1936770	0.015
367	231474	SNP_A-4209876	0.014
368	258769	SNP_A-4237557	0.014
369	217764	SNP_A-4195708	0.014
370	124343	SNP_A-2085521	0.014
371	184264	SNP_A-2237509	0.014
372	11837	SNP_A-1811262	0.014
373	213488	SNP_A-2312761	0.014
374	51170	SNP_A-1908894	0.014
375	202992	SNP_A-2285201	0.014
376	151123	SNP_A-2152632	0.014
377	108308	SNP_A-2046440	0.014
378	100711	SNP_A-2028035	0.014
379	104481	SNP_A-2036919	0.014
380	137543	SNP_A-2119920	0.014
381	204275	SNP_A-2288778	0.014
382	185620	SNP_A-2241021	0.014
383	64322	SNP_A-1940826	0.014
384	23688	SNP_A-1839838	0.014
385	157996	SNP_A-2168751	0.014
386	190097	SNP_A-2252316	0.014
387	86166	SNP_A-1991928	0.014
388	40009	SNP_A-1880641	0.014
389	149510	SNP_A-2148755	0.014
390	261259	SNP_A-4240280	0.014
391	93116	SNP_A-2009365	0.014
392	68323	SNP_A-1950144	0.014
393	144609	SNP_A-2137266	0.014
394	64006	SNP_A-1940137	0.014
395	80577	SNP_A-1978931	0.014
396	173518	SNP_A-2208996	0.014
397	123689	SNP_A-2084138	0.014
398	210307	SNP_A-2304721	0.014
399	169263	SNP_A-2198094	0.014
400	140811	SNP_A-2128008	0.014
401	41511	SNP_A-1884144	0.014
402	34801	SNP_A-1867069	0.014
403	22049	SNP_A-1835922	0.014
404	2704	SNP_A-1787813	0.014
405	206022	SNP_A-2292942	0.014
406	67125	SNP_A-1947483	0.014
407	92360	SNP_A-2007041	0.014
408	131394	SNP_A-2103508	0.014
409	240295	SNP_A-4218765	0.014
410	235465	SNP_A-4214042	0.014
411	56688	SNP_A-1922248	0.014
412	170275	SNP_A-2200529	0.014
413	142607	SNP_A-2132457	0.014
414	206604	SNP_A-2294454	0.014
415	15956	SNP_A-1821276	0.014
416	24198	SNP_A-1840863	0.014
417	101407	SNP_A-2029754	0.014
418	252144	SNP_A-4230900	0.014
419	12822	SNP_A-1813746	0.014
420	118712	SNP_A-2071450	0.014
421	115455	SNP_A-2063395	0.014
422	155050	SNP_A-2161812	0.014
423	182809	SNP_A-2233938	0.014
424	151537	SNP_A-2153261	0.014
425	74103	SNP_A-1964115	0.014
426	245873	SNP_A-4224569	0.013
427	216249	SNP_A-4194350	0.013
428	165915	SNP_A-2189551	0.014
429	226457	SNP_A-4204877	0.013
430	6041	SNP_A-1797429	0.013
431	88875	SNP_A-1998324	0.013
432	103354	SNP_A-2034354	0.013
433	210236	SNP_A-2304575	0.013
434	249159	SNP_A-4227782	0.013
435	8741	SNP_A-1803088	0.013
436	211985	SNP_A-2308584	0.013
437	241042	SNP_A-4219708	0.013
438	103202	SNP_A-2034317	0.013
439	259308	SNP_A-4238248	0.013
440	9133	SNP_A-1803928	0.013
441	9203	SNP_A-1804500	0.013
442	50251	SNP_A-1907196	0.013
443	86304	SNP_A-1992445	0.013
444	78441	SNP_A-1974480	0.013
445	14943	SNP_A-1818860	0.013
446	99024	SNP_A-2024134	0.013
447	145476	SNP_A-2139113	0.013
448	209560	SNP_A-2302408	0.013
449	10774	SNP_A-1808109	0.013
450	125121	SNP_A-2087631	0.013
451	64492	SNP_A-1941100	0.013
452	26816	SNP_A-1847206	0.013
453	204348	SNP_A-2288537	0.013
454	199506	SNP_A-2275882	0.013
455	51652	SNP_A-1910637	0.013
456	227666	SNP_A-4206017	0.013
457	193478	SNP_A-2261034	0.013
458	238259	SNP_A-4216923	0.013
459	156797	SNP_A-2165790	0.013
460	209648	SNP_A-2303147	0.013
461	26718	SNP_A-1846820	0.013
462	68515	SNP_A-1950550	0.013
463	228952	SNP_A-4207337	0.013
464	49979	SNP_A-1906048	0.013
465	129432	SNP_A-2098687	0.013
466	90903	SNP_A-2003337	0.013
467	134027	SNP_A-2110651	0.013
468	144051	SNP_A-2135698	0.013
469	75258	SNP_A-1966818	0.013
470	217357	SNP_A-4195314	0.013
471	88578	SNP_A-1997367	0.013
472	229517	SNP_A-4207800	0.013
473	200346	SNP_A-2278188	0.013
474	44424	SNP_A-1891632	0.013
475	63810	SNP_A-1939554	0.013
476	216194	SNP_A-4194187	0.013
477	240438	SNP_A-4219114	0.013
478	245795	SNP_A-4224456	0.013
479	40241	SNP_A-1881265	0.013
480	165236	SNP_A-2187956	0.013
481	164872	SNP_A-2187334	0.013
482	258952	SNP_A-4237763	0.013
483	150142	SNP_A-2150290	0.013
484	114951	SNP_A-2062278	0.013
485	98479	SNP_A-2022760	0.013
486	119492	SNP_A-2073554	0.013
487	157509	SNP_A-2167819	0.013
488	100578	SNP_A-2027679	0.013
489	210317	SNP_A-2304681	0.013
490	133731	SNP_A-2109820	0.013
491	209586	SNP_A-2302156	0.013
492	83752	SNP_A-1986582	0.013
493	112634	SNP_A-2056996	0.013
494	33908	SNP_A-1864398	0.013
495	245809	SNP_A-4224636	0.013
496	59131	SNP_A-1927988	0.013
497	6528	SNP_A-1797938	0.013
498	164018	SNP_A-2185115	0.013
499	99953	SNP_A-2026113	0.013
500	39975	SNP_A-1880072	0.013
501	189741	SNP_A-2251385	0.013
502	98836	SNP_A-2023909	0.013
503	189820	SNP_A-2251932	0.013
504	227329	SNP_A-4205702	0.013
505	111316	SNP_A-2053783	0.013
506	88397	SNP_A-1996687	0.013
507	27738	SNP_A-1849091	0.013
508	92645	SNP_A-2008182	0.013
509	6151	SNP_A-1797281	0.013
510	153274	SNP_A-2157873	0.013
511	5374	SNP_A-1795173	0.013
512	120728	SNP_A-2076822	0.013
513	63656	SNP_A-1939096	0.013
514	112441	SNP_A-2056629	0.013
515	191085	SNP_A-2255054	0.013
516	253694	SNP_A-4232588	0.013
517	33508	SNP_A-1863375	0.013
518	9801	SNP_A-1806359	0.013
519	234256	SNP_A-4212753	0.013
520	129034	SNP_A-2098083	0.013
521	23851	SNP_A-1840231	0.013
522	184942	SNP_A-2238996	0.013
523	220950	SNP_A-4199105	0.013
524	193560	SNP_A-2260713	0.013
525	43658	SNP_A-1890136	0.013
526	204226	SNP_A-2288656	0.013
527	892	SNP_A-1782809	0.013
528	20403	SNP_A-1832039	0.013
529	3104	SNP_A-1788847	0.013
530	156098	SNP_A-2164305	0.013
531	199239	SNP_A-2275576	0.013
532	186037	SNP_A-2242032	0.013
533	231142	SNP_A-4209429	0.013
534	167332	SNP_A-2193197	0.013
535	109552	SNP_A-2049124	0.013
536	34360	SNP_A-1865782	0.013
537	220012	SNP_A-4198356	0.013
538	111826	SNP_A-2054951	0.013
539	31067	SNP_A-1857668	0.013
540	9053	SNP_A-1803962	0.013
541	42598	SNP_A-1886723	0.013
542	217673	SNP_A-4195765	0.013
543	157351	SNP_A-2167163	0.013
544	188990	SNP_A-2249368	0.013
545	161374	SNP_A-2177864	0.013
546	14312	SNP_A-1817395	0.012
547	200222	SNP_A-2278296	0.012
548	243226	SNP_A-4221871	0.012
549	135428	SNP_A-2114434	0.012
550	206944	SNP_A-2295404	0.013
551	109389	SNP_A-2049065	0.013
552	38265	SNP_A-1876465	0.012
553	77404	SNP_A-1972440	0.012
554	205501	SNP_A-2291242	0.012
555	3163	SNP_A-1789049	0.012
556	232001	SNP_A-4210536	0.012
557	253177	SNP_A-4231903	0.012
558	25533	SNP_A-1844486	0.012
559	63391	SNP_A-1938154	0.012
560	94621	SNP_A-2013332	0.012
561	131489	SNP_A-2104035	0.012
562	224326	SNP_A-4202532	0.012
563	194114	SNP_A-2262437	0.012
564	79110	SNP_A-1976287	0.012
565	49328	SNP_A-1904225	0.012
566	252677	SNP_A-4231572	0.012
567	231227	SNP_A-4209733	0.012
568	12496	SNP_A-1812992	0.012
569	230237	SNP_A-4208719	0.012
570	43992	SNP_A-1890383	0.012
571	155905	SNP_A-2164071	0.012
572	178579	SNP_A-2222372	0.012
573	204966	SNP_A-2290138	0.012
574	99429	SNP_A-2025007	0.012
575	220838	SNP_A-4199172	0.012
576	121230	SNP_A-2078193	0.012
577	124590	SNP_A-2086326	0.012
578	80867	SNP_A-1979678	0.012
579	243626	SNP_A-4222334	0.012
580	191846	SNP_A-2257167	0.012
581	139072	SNP_A-2123874	0.012
582	68570	SNP_A-1950918	0.012
583	260334	SNP_A-4239307	0.012
584	127851	SNP_A-2094485	0.012
585	197340	SNP_A-2270267	0.012
586	213383	SNP_A-2312519	0.012
587	205751	SNP_A-2292234	0.012
588	7929	SNP_A-1801583	0.012
589	211111	SNP_A-2306585	0.012
590	178189	SNP_A-2221546	0.012
591	118897	SNP_A-2071997	0.012
592	132626	SNP_A-2107196	0.012
593	130733	SNP_A-2102071	0.012
594	200152	SNP_A-2277948	0.012
595	69399	SNP_A-1952558	0.012
596	3691	SNP_A-1790995	0.012
597	28133	SNP_A-1850277	0.012
598	58063	SNP_A-1925778	0.012
599	222794	SNP_A-4200974	0.012
600	86102	SNP_A-1991967	0.012
601	253812	SNP_A-4232678	0.012
602	144788	SNP_A-2137275	0.012
603	247652	SNP_A-4226318	0.012
604	128363	SNP_A-2095651	0.012
605	3486	SNP_A-1790100	0.012
606	136383	SNP_A-2116607	0.012
607	188995	SNP_A-2249756	0.012
608	114007	SNP_A-2060542	0.012
609	61206	SNP_A-1933522	0.012
610	256401	SNP_A-4235439	0.012
611	2168	SNP_A-1786276	0.012
612	185669	SNP_A-2241160	0.012
613	42456	SNP_A-1887071	0.012
614	160353	SNP_A-2175036	0.012
615	231619	SNP_A-4210090	0.012
616	89201	SNP_A-1999244	0.012
617	207972	SNP_A-2297792	0.012
618	46696	SNP_A-1897381	0.012
619	7495	SNP_A-1800396	0.012
620	99264	SNP_A-2024509	0.012
621	181198	SNP_A-2229661	0.012
622	36882	SNP_A-1872684	0.012
623	233355	SNP_A-4211786	0.012
624	196540	SNP_A-2268645	0.012
625	169688	SNP_A-2198881	0.012
626	246805	SNP_A-4225668	0.012
627	99851	SNP_A-2026023	0.012
628	43455	SNP_A-1889186	0.012
629	69996	SNP_A-1954057	0.012
630	78991	SNP_A-1975371	0.012
631	255300	SNP_A-4234116	0.012
632	225290	SNP_A-4203599	0.012
633	259410	SNP_A-4238548	0.012
634	153311	SNP_A-2157656	0.012
635	43144	SNP_A-1888445	0.012
636	260134	SNP_A-4239074	0.012
637	258658	SNP_A-4237660	0.012
638	18144	SNP_A-1826521	0.012
639	188816	SNP_A-2249549	0.012
640	52896	SNP_A-1913358	0.012
641	67983	SNP_A-1949531	0.012
642	246715	SNP_A-4225364	0.012
643	75348	SNP_A-1966880	0.012
644	65460	SNP_A-1943779	0.012
645	127310	SNP_A-2092943	0.012
646	244739	SNP_A-4223259	0.012
647	120633	SNP_A-2076487	0.011
648	149579	SNP_A-2148902	0.011
649	144962	SNP_A-2137528	0.011
650	159524	SNP_A-2173006	0.011
651	161538	SNP_A-2178205	0.011
652	197071	SNP_A-2269810	0.011
653	235273	SNP_A-4213806	0.011
654	215859	SNP_A-4193921	0.011
655	16645	SNP_A-1823107	0.011
656	49622	SNP_A-1905297	0.011
657	142983	SNP_A-2132869	0.011
658	71238	SNP_A-1957498	0.011
659	116066	SNP_A-2064843	0.011
660	176471	SNP_A-2217370	0.011
661	164281	SNP_A-2185632	0.011
662	91207	SNP_A-2004654	0.011
663	224452	SNP_A-4202787	0.011
664	163500	SNP_A-2183130	0.011
665	21820	SNP_A-1835698	0.011
666	100298	SNP_A-2026940	0.011
667	200740	SNP_A-2279258	0.011
668	140763	SNP_A-2127571	0.011
669	180453	SNP_A-2227697	0.011
670	252056	SNP_A-4230941	0.011
671	1224	SNP_A-1783920	0.011
672	52875	SNP_A-1913403	0.011
673	109170	SNP_A-2048448	0.011
674	68890	SNP_A-1951823	0.011
675	147696	SNP_A-2144611	0.011
676	187152	SNP_A-2244809	0.011
677	187855	SNP_A-2246968	0.011
678	242766	SNP_A-4221354	0.011
679	224684	SNP_A-4203039	0.011
680	228624	SNP_A-4206992	0.011
681	75467	SNP_A-1967100	0.011
682	238498	SNP_A-4217123	0.011
683	91510	SNP_A-2005022	0.011
684	23978	SNP_A-1840518	0.011
685	202289	SNP_A-2283566	0.011
686	204129	SNP_A-2288201	0.011
687	201107	SNP_A-2280239	0.011
688	52584	SNP_A-1912419	0.011
689	215428	SNP_A-4193491	0.011
690	149611	SNP_A-2149126	0.011
691	103367	SNP_A-2034142	0.011
692	57316	SNP_A-1923844	0.011
693	171246	SNP_A-2203473	0.011
694	146955	SNP_A-2142245	0.011
695	240751	SNP_A-4219200	0.011
696	133892	SNP_A-2110181	0.011
697	191237	SNP_A-2255481	0.011
698	10595	SNP_A-1807788	0.011
699	66538	SNP_A-1945823	0.011
700	118607	SNP_A-2071533	0.011
701	260607	SNP_A-4239777	0.011
702	197565	SNP_A-2270990	0.011
703	5022	SNP_A-1794284	0.011
704	123850	SNP_A-2084566	0.011
705	171610	SNP_A-2204158	0.011
706	232118	SNP_A-4210627	0.011
707	121900	SNP_A-2079964	0.011
708	25543	SNP_A-1844123	0.011
709	20635	SNP_A-1832611	0.011
710	252929	SNP_A-4231692	0.011
711	131430	SNP_A-2103994	0.011
712	61171	SNP_A-1932922	0.011
713	92328	SNP_A-2007064	0.011
714	47808	SNP_A-1900544	0.011
715	52455	SNP_A-1912338	0.011
716	69304	SNP_A-1952858	0.011
717	218299	SNP_A-4196406	0.011
718	25112	SNP_A-1843481	0.011
719	63196	SNP_A-1937676	0.011
720	217706	SNP_A-4195896	0.011
721	72953	SNP_A-1961122	0.011
722	126624	SNP_A-2091821	0.011
723	133549	SNP_A-2109179	0.011
724	44288	SNP_A-1891560	0.011
725	123921	SNP_A-2084873	0.011
726	79763	SNP_A-1977316	0.011
727	103392	SNP_A-2034128	0.011
728	48370	SNP_A-1901592	0.011
729	245830	SNP_A-4224623	0.011
730	165702	SNP_A-2189405	0.011
731	47967	SNP_A-1900370	0.011
732	71518	SNP_A-1957859	0.011
733	148842	SNP_A-2147569	0.011
734	133018	SNP_A-2108074	0.011
735	179228	SNP_A-2224630	0.011
736	93028	SNP_A-2009254	0.011
737	46821	SNP_A-1897868	0.011
738	121282	SNP_A-2077936	0.011
739	248374	SNP_A-4226949	0.011
740	131326	SNP_A-2103556	0.011
741	141452	SNP_A-2129605	0.011
742	204460	SNP_A-2289106	0.011
743	19441	SNP_A-1829731	0.011
744	200725	SNP_A-2279106	0.011
745	217115	SNP_A-4195130	0.011
746	61528	SNP_A-1934040	0.011
747	86253	SNP_A-1992123	0.011
748	5888	SNP_A-1796681	0.011
749	240205	SNP_A-4218855	0.011
750	130763	SNP_A-2101989	0.011
751	100300	SNP_A-2026740	0.011
752	50732	SNP_A-1907698	0.011
753	51849	SNP_A-1910859	0.011
754	84307	SNP_A-1987519	0.011
755	165378	SNP_A-2188065	0.011
756	104103	SNP_A-2035995	0.011
757	119656	SNP_A-2074039	0.011
758	167610	SNP_A-2194224	0.011
759	60573	SNP_A-1931657	0.011
760	190857	SNP_A-2254594	0.011
761	46976	SNP_A-1897729	0.011
762	24852	SNP_A-1842682	0.01
763	139777	SNP_A-2125264	0.01
764	125821	SNP_A-2089826	0.01
765	178855	SNP_A-2223764	0.01
766	210443	SNP_A-2304809	0.01
767	234254	SNP_A-4212755	0.01
768	180903	SNP_A-2228890	0.01
769	225803	SNP_A-4204157	0.01
770	42357	SNP_A-1886362	0.01
771	261311	SNP_A-4240247	0.01
772	217584	SNP_A-4195656	0.01
773	68366	SNP_A-1950087	0.01
774	237769	SNP_A-4216194	0.01
775	88755	SNP_A-1997619	0.01
776	55543	SNP_A-1919752	0.01
777	241438	SNP_A-4220037	0.01
778	229903	SNP_A-4208234	0.01
779	66180	SNP_A-1945205	0.01
780	154947	SNP_A-2161479	0.01
781	190183	SNP_A-2252426	0.01
782	184343	SNP_A-2237226	0.01
783	206243	SNP_A-2293377	0.01
784	165846	SNP_A-2189631	0.01
785	71450	SNP_A-1958004	0.01
786	192200	SNP_A-2257390	0.01
787	259425	SNP_A-4238533	0.01
788	246710	SNP_A-4225400	0.01
789	165991	SNP_A-2189711	0.01
790	238894	SNP_A-4217344	0.01
791	159255	SNP_A-2172575	0.01
792	221099	SNP_A-4199295	0.01
793	209892	SNP_A-2303502	0.01
794	121622	SNP_A-2079101	0.01
795	89502	SNP_A-1999751	0.01
796	231460	SNP_A-4209880	0.01
797	113543	SNP_A-2058781	0.01
798	163338	SNP_A-2182796	0.01
799	110929	SNP_A-2052561	0.01
800	231155	SNP_A-4209422	0.01
801	152938	SNP_A-2156760	0.01
802	19241	SNP_A-1829342	0.01
803	92339	SNP_A-2007059	0.01
804	45680	SNP_A-1894662	0.01
805	50171	SNP_A-1906646	0.01
806	226306	SNP_A-4204648	0.01
807	207741	SNP_A-2297062	0.01
808	181383	SNP_A-2229908	0.01
809	124459	SNP_A-2086050	0.01
810	72489	SNP_A-1959973	0.01
811	64431	SNP_A-1941142	0.01
812	59924	SNP_A-1929882	0.01
813	102296	SNP_A-2031664	0.01
814	133744	SNP_A-2109425	0.01
815	123346	SNP_A-2083199	0.01
816	94795	SNP_A-2013167	0.01
817	255711	SNP_A-4234505	0.01
818	12400	SNP_A-1812144	0.01
819	77485	SNP_A-1972150	0.01
820	149963	SNP_A-2149734	0.01
821	148151	SNP_A-2145373	0.01
822	28064	SNP_A-1850169	0.01
823	98567	SNP_A-2022511	0.01
824	118847	SNP_A-2071915	0.01
825	143587	SNP_A-2134204	0.01
826	38377	SNP_A-1876177	0.01
827	57687	SNP_A-1924930	0.01
828	216005	SNP_A-4194216	0.01
829	129511	SNP_A-2098989	0.01
830	19440	SNP_A-1829732	0.01
831	26546	SNP_A-1846384	0.01
832	68910	SNP_A-1951979	0.01
833	68380	SNP_A-1950117	0.01
834	111773	SNP_A-2054827	0.01
835	245933	SNP_A-4224520	0.01
836	111356	SNP_A-2053961	0.01
837	41134	SNP_A-1883047	0.01
838	68188	SNP_A-1949936	0.01
839	209751	SNP_A-2303053	0.01
840	191083	SNP_A-2255250	0.01
841	43817	SNP_A-1890372	0.01
842	219222	SNP_A-4197526	0.01
843	158054	SNP_A-2169353	0.01
844	82593	SNP_A-1983252	0.01
845	89234	SNP_A-1999223	0.01
846	141752	SNP_A-2130036	0.01
847	226461	SNP_A-4204875	0.01
848	62455	SNP_A-1936411	0.01
849	77613	SNP_A-1972637	0.01
850	92268	SNP_A-2007097	0.01
851	179005	SNP_A-2224250	0.01
852	218887	SNP_A-4197060	0.01
853	4821	SNP_A-1794081	0.01
854	131454	SNP_A-2104051	0.01
855	124932	SNP_A-2087429	0.01
856	648	SNP_A-1781819	0.01
857	146356	SNP_A-2141223	0.01
858	155976	SNP_A-2164033	0.01
859	101578	SNP_A-2029775	0.01
860	65139	SNP_A-1942904	0.01
861	209337	SNP_A-2301931	0.01
862	214143	SNP_A-2314628	0.01
863	229356	SNP_A-4207694	0.01
864	10780	SNP_A-1808267	0.01
865	206016	SNP_A-2293186	0.01
866	173160	SNP_A-2208016	0.01
867	246439	SNP_A-4225257	0.01
868	118344	SNP_A-2070557	0.01
869	15896	SNP_A-1821354	0.01
870	149816	SNP_A-2149871	0.01
871	89639	SNP_A-2000253	0.01
872	161131	SNP_A-2177290	0.01
873	41825	SNP_A-1885243	0.01
874	184728	SNP_A-2238791	0.01
875	182979	SNP_A-2233965	0.01
876	246665	SNP_A-4225425	0.01
877	261822	SNP_A-4241013	0.01
878	16052	SNP_A-1821772	0.01
879	77081	SNP_A-1971092	0.01
880	161636	SNP_A-2178500	0.01
881	5431	SNP_A-1795693	0.01
882	94496	SNP_A-2012624	0.01
883	123956	SNP_A-2084467	0.01
884	71159	SNP_A-1956807	0.01
885	230210	SNP_A-4208696	0.01
886	73817	SNP_A-1963737	0.01
887	224350	SNP_A-4202486	0.01
888	14511	SNP_A-1817648	0.01
889	123406	SNP_A-2083757	0.01
890	231483	SNP_A-4209907	0.01
891	109007	SNP_A-2048421	0.01
892	245487	SNP_A-4224161	0.01
893	234208	SNP_A-4212784	0.01
894	155463	SNP_A-2162831	0.01
895	82941	SNP_A-1984695	0.01
896	250206	SNP_A-4228984	0.01
897	39503	SNP_A-1879418	0.01
898	169515	SNP_A-2198446	0.009
899	125115	SNP_A-2087830	0.009
900	202	SNP_A-1780977	0.009
901	239069	SNP_A-4217569	0.009
902	236844	SNP_A-4215322	0.009
903	101817	SNP_A-2030915	0.009
904	48659	SNP_A-1902410	0.009
905	169324	SNP_A-2197985	0.009
906	8080	SNP_A-1801704	0.009
907	204263	SNP_A-2288780	0.009
908	148599	SNP_A-2146173	0.009
909	238586	SNP_A-4216974	0.009
910	82788	SNP_A-1983846	0.009
911	105471	SNP_A-2039451	0.009
912	244885	SNP_A-4223523	0.009
913	141407	SNP_A-2129628	0.009
914	201869	SNP_A-2282808	0.009
915	223903	SNP_A-4202204	0.009
916	88399	SNP_A-1996685	0.009
917	252479	SNP_A-4231375	0.009
918	6922	SNP_A-1799030	0.009
919	113588	SNP_A-2059032	0.009
920	168670	SNP_A-2196828	0.009
921	90048	SNP_A-2001272	0.009
922	212456	SNP_A-2310332	0.009
923	218772	SNP_A-4196882	0.009
924	230224	SNP_A-4208722	0.009
925	122279	SNP_A-2080750	0.009
926	10957	SNP_A-1808717	0.009
927	182823	SNP_A-2233892	0.009
928	193599	SNP_A-2261127	0.009
929	150329	SNP_A-2150727	0.009
930	175128	SNP_A-2213693	0.009
931	117042	SNP_A-2067585	0.009
932	117922	SNP_A-2069424	0.009
933	77411	SNP_A-1972439	0.009
934	247480	SNP_A-4226264	0.009
935	108588	SNP_A-2046937	0.009
936	88967	SNP_A-1998037	0.009
937	32632	SNP_A-1861767	0.009
938	50249	SNP_A-1907036	0.009
939	188156	SNP_A-2247492	0.009
940	178755	SNP_A-2222782	0.009
941	242201	SNP_A-4220859	0.009
942	60815	SNP_A-1932255	0.009
943	259216	SNP_A-4238344	0.009
944	254240	SNP_A-4233089	0.009
945	95215	SNP_A-2014776	0.009
946	157108	SNP_A-2166953	0.009
947	76996	SNP_A-1970953	0.009
948	171226	SNP_A-2203124	0.009
949	131786	SNP_A-2104532	0.009
950	169216	SNP_A-2198007	0.009
951	83332	SNP_A-1985426	0.009
952	46157	SNP_A-1896084	0.009
953	86595	SNP_A-1992542	0.009
954	90907	SNP_A-2003334	0.009
955	245306	SNP_A-4223928	0.009
956	71093	SNP_A-1957079	0.009
957	238165	SNP_A-4216626	0.009
958	126823	SNP_A-2092054	0.009
959	112267	SNP_A-2056017	0.009
960	11204	SNP_A-1809510	0.009
961	137431	SNP_A-2119638	0.009
962	178224	SNP_A-2221918	0.009
963	140011	SNP_A-2126111	0.009
964	14394	SNP_A-1817358	0.009
965	183571	SNP_A-2235664	0.009
966	177796	SNP_A-2220277	0.009
967	104647	SNP_A-2037410	0.009
968	244555	SNP_A-4223241	0.009
969	113814	SNP_A-2059612	0.009
970	75221	SNP_A-1966646	0.009
971	111206	SNP_A-2053897	0.009
972	113581	SNP_A-2058765	0.009
973	208741	SNP_A-2299890	0.009
974	201133	SNP_A-2280224	0.009
975	154490	SNP_A-2160533	0.009
976	172857	SNP_A-2207258	0.009
977	103335	SNP_A-2034403	0.009
978	71027	SNP_A-1956920	0.009
979	93123	SNP_A-2009358	0.009
980	187697	SNP_A-2246167	0.009
981	225057	SNP_A-4203463	0.009
982	119738	SNP_A-2074147	0.009
983	177059	SNP_A-2219107	0.009
984	259910	SNP_A-4238839	0.009
985	217221	SNP_A-4195395	0.009
986	78899	SNP_A-1975504	0.009
987	157689	SNP_A-2168456	0.009
988	102064	SNP_A-2031081	0.009
989	20149	SNP_A-1831238	0.009
990	256516	SNP_A-4235329	0.009
991	185671	SNP_A-2240923	0.009
992	111841	SNP_A-2055183	0.009
993	197913	SNP_A-2271932	0.009
994	203034	SNP_A-2285492	0.009
995	161567	SNP_A-2178340	0.009
996	144194	SNP_A-2135773	0.009
997	103541	SNP_A-2034763	0.009
998	224193	SNP_A-4202301	0.009
999	238161	SNP_A-4216591	0.009
1000	107883	SNP_A-2045226	0.009
