# Supplementary material for: Classification of Non-Small Cell Lung Cancer Based on Copy Number Alterations
Source: PLoS One. 2014 Feb 5;9(2):e88300. doi: 10.1371/journal.pone.0088300 (PMC3914971; doi:10.1371/journal.pone.0088300)
Supplement: File S3 — The sensitivity (Sn), specificity (Sp), accuracy (Ac), Matthews correlation coefficient (MCC) of each run of IFS for classification. (XLSX) [file pone.0088300.s003.xlsx]

## Sheet: Sheet1
Feature number	SN	SP	ACC	MCC
1	0.788462	0.473118	0.69103	0.265733
2	0.841346	0.483871	0.730897	0.342963
3	0.879808	0.537634	0.774086	0.445948
4	0.899038	0.526882	0.784053	0.46585
5	0.894231	0.591398	0.800664	0.51429
6	0.908654	0.569892	0.803987	0.518338
7	0.908654	0.569892	0.803987	0.518338
8	0.918269	0.526882	0.797342	0.497135
9	0.923077	0.537634	0.803987	0.514513
10	0.932692	0.569892	0.820598	0.558261
11	0.899038	0.548387	0.790698	0.48463
12	0.903846	0.580645	0.803987	0.519913
13	0.927885	0.55914	0.813953	0.540977
14	0.908654	0.580645	0.807309	0.527495
15	0.894231	0.526882	0.780731	0.45833
16	0.913462	0.591398	0.813953	0.54427
17	0.903846	0.569892	0.800664	0.51072
18	0.903846	0.526882	0.787375	0.473486
19	0.908654	0.55914	0.800664	0.509137
20	0.927885	0.602151	0.827243	0.576879
21	0.913462	0.569892	0.807309	0.526072
22	0.913462	0.602151	0.817276	0.553309
23	0.927885	0.623656	0.833887	0.594596
24	0.947115	0.580645	0.833887	0.592649
25	0.9375	0.602151	0.833887	0.593222
26	0.918269	0.602151	0.820598	0.561045
27	0.918269	0.602151	0.820598	0.561045
28	0.923077	0.526882	0.800664	0.505281
29	0.903846	0.548387	0.79402	0.492201
30	0.932692	0.591398	0.827243	0.576117
31	0.894231	0.569892	0.79402	0.495817
32	0.9375	0.569892	0.82392	0.566645
33	0.927885	0.602151	0.827243	0.576879
34	0.913462	0.537634	0.797342	0.498436
35	0.9375	0.612903	0.837209	0.602004
36	0.913462	0.580645	0.810631	0.535192
37	0.9375	0.569892	0.82392	0.566645
38	0.913462	0.55914	0.803987	0.516908
39	0.908654	0.634409	0.82392	0.572695
40	0.932692	0.612903	0.833887	0.593815
41	0.913462	0.602151	0.817276	0.553309
42	0.932692	0.602151	0.830565	0.584984
43	0.927885	0.537634	0.807309	0.522755
44	0.923077	0.55914	0.810631	0.532823
45	0.899038	0.516129	0.780731	0.456381
46	0.908654	0.580645	0.807309	0.527495
47	0.918269	0.55914	0.807309	0.524802
48	0.918269	0.548387	0.803987	0.51563
49	0.927885	0.537634	0.807309	0.522755
50	0.923077	0.602151	0.82392	0.568901
51	0.908654	0.55914	0.800664	0.509137
52	0.918269	0.591398	0.817276	0.552047
53	0.923077	0.602151	0.82392	0.568901
54	0.899038	0.548387	0.790698	0.48463
55	0.923077	0.580645	0.817276	0.550946
56	0.918269	0.591398	0.817276	0.552047
57	0.947115	0.602151	0.840532	0.610113
58	0.908654	0.666667	0.833887	0.599417
59	0.918269	0.612903	0.82392	0.570007
60	0.956731	0.591398	0.843854	0.619001
61	0.918269	0.569892	0.810631	0.533927
62	0.942308	0.55914	0.82392	0.566284
63	0.947115	0.580645	0.833887	0.592649
64	0.918269	0.516129	0.79402	0.487808
65	0.927885	0.516129	0.800664	0.504325
66	0.9375	0.548387	0.817276	0.548712
67	0.918269	0.548387	0.803987	0.51563
68	0.927885	0.591398	0.82392	0.567965
69	0.951923	0.55914	0.830565	0.583919
70	0.927885	0.580645	0.820598	0.559012
71	0.903846	0.612903	0.813953	0.547247
72	0.913462	0.602151	0.817276	0.553309
73	0.927885	0.602151	0.827243	0.576879
74	0.9375	0.580645	0.827243	0.575545
75	0.9375	0.612903	0.837209	0.602004
76	0.947115	0.483871	0.803987	0.511752
77	0.927885	0.537634	0.807309	0.522755
78	0.942308	0.580645	0.830565	0.584023
79	0.908654	0.537634	0.79402	0.490592
80	0.942308	0.55914	0.82392	0.566284
81	0.918269	0.612903	0.82392	0.570007
82	0.927885	0.537634	0.807309	0.522755
83	0.918269	0.55914	0.807309	0.524802
84	0.908654	0.55914	0.800664	0.509137
85	0.903846	0.602151	0.810631	0.538174
86	0.927885	0.602151	0.827243	0.576879
87	0.913462	0.548387	0.800664	0.507697
88	0.918269	0.591398	0.817276	0.552047
89	0.9375	0.526882	0.810631	0.530583
90	0.932692	0.548387	0.813953	0.540228
91	0.927885	0.55914	0.813953	0.540977
92	0.923077	0.494624	0.790698	0.477247
93	0.932692	0.569892	0.820598	0.558261
94	0.918269	0.569892	0.810631	0.533927
95	0.923077	0.483871	0.787375	0.46778
96	0.918269	0.55914	0.807309	0.524802
97	0.913462	0.580645	0.810631	0.535192
98	0.908654	0.494624	0.780731	0.452861
99	0.947115	0.602151	0.840532	0.610113
100	0.913462	0.548387	0.800664	0.507697
101	0.908654	0.580645	0.807309	0.527495
102	0.942308	0.569892	0.827243	0.575175
103	0.908654	0.591398	0.810631	0.536611
104	0.908654	0.548387	0.797342	0.499889
105	0.927885	0.569892	0.817276	0.550016
106	0.942308	0.537634	0.817276	0.548362
107	0.918269	0.602151	0.820598	0.561045
108	0.918269	0.569892	0.810631	0.533927
109	0.947115	0.462366	0.797342	0.49313
110	0.9375	0.55914	0.820598	0.557702
111	0.918269	0.569892	0.810631	0.533927
112	0.923077	0.569892	0.813953	0.541907
113	0.918269	0.569892	0.810631	0.533927
114	0.908654	0.537634	0.79402	0.490592
115	0.923077	0.548387	0.807309	0.523693
116	0.918269	0.483871	0.784053	0.459469
117	0.947115	0.526882	0.817276	0.548232
118	0.927885	0.569892	0.817276	0.550016
119	0.942308	0.580645	0.830565	0.584023
120	0.923077	0.55914	0.810631	0.532823
121	0.9375	0.569892	0.82392	0.566645
122	0.894231	0.526882	0.780731	0.45833
123	0.908654	0.645161	0.827243	0.581632
124	0.932692	0.591398	0.827243	0.576117
125	0.903846	0.569892	0.800664	0.51072
126	0.932692	0.569892	0.820598	0.558261
127	0.927885	0.473118	0.787375	0.466753
128	0.913462	0.591398	0.813953	0.54427
129	0.942308	0.548387	0.820598	0.557347
130	0.913462	0.602151	0.817276	0.553309
131	0.923077	0.55914	0.810631	0.532823
132	0.918269	0.591398	0.817276	0.552047
133	0.923077	0.537634	0.803987	0.514513
134	0.932692	0.612903	0.833887	0.593815
135	0.927885	0.55914	0.813953	0.540977
136	0.923077	0.537634	0.803987	0.514513
137	0.913462	0.505376	0.787375	0.470334
138	0.932692	0.580645	0.82392	0.56721
139	0.899038	0.591398	0.803987	0.521624
140	0.903846	0.602151	0.810631	0.538174
141	0.923077	0.494624	0.790698	0.477247
142	0.927885	0.55914	0.813953	0.540977
143	0.913462	0.569892	0.807309	0.526072
144	0.932692	0.569892	0.820598	0.558261
145	0.884615	0.548387	0.780731	0.462571
146	0.927885	0.591398	0.82392	0.567965
147	0.932692	0.580645	0.82392	0.56721
148	0.932692	0.591398	0.827243	0.576117
149	0.927885	0.548387	0.810631	0.53189
150	0.927885	0.591398	0.82392	0.567965
151	0.942308	0.55914	0.82392	0.566284
152	0.923077	0.569892	0.813953	0.541907
153	0.932692	0.55914	0.817276	0.549268
154	0.918269	0.55914	0.807309	0.524802
155	0.913462	0.537634	0.797342	0.498436
156	0.927885	0.569892	0.817276	0.550016
157	0.947115	0.526882	0.817276	0.548232
158	0.918269	0.569892	0.810631	0.533927
159	0.927885	0.569892	0.817276	0.550016
160	0.908654	0.537634	0.79402	0.490592
161	0.942308	0.612903	0.840532	0.610327
162	0.908654	0.569892	0.803987	0.518338
163	0.927885	0.55914	0.813953	0.540977
164	0.903846	0.537634	0.790698	0.482869
165	0.903846	0.612903	0.813953	0.547247
166	0.913462	0.494624	0.784053	0.46085
167	0.927885	0.526882	0.803987	0.513567
168	0.956731	0.55914	0.833887	0.592985
169	0.932692	0.526882	0.807309	0.521999
170	0.918269	0.55914	0.807309	0.524802
171	0.918269	0.55914	0.807309	0.524802
172	0.923077	0.537634	0.803987	0.514513
173	0.951923	0.569892	0.833887	0.592695
174	0.942308	0.548387	0.820598	0.557347
175	0.918269	0.548387	0.803987	0.51563
176	0.932692	0.591398	0.827243	0.576117
177	0.9375	0.494624	0.800664	0.502976
178	0.913462	0.580645	0.810631	0.535192
179	0.9375	0.569892	0.82392	0.566645
180	0.927885	0.494624	0.79402	0.485666
181	0.932692	0.634409	0.840532	0.611371
182	0.9375	0.537634	0.813953	0.539673
183	0.9375	0.55914	0.820598	0.557702
184	0.923077	0.580645	0.817276	0.550946
185	0.927885	0.55914	0.813953	0.540977
186	0.927885	0.591398	0.82392	0.567965
187	0.9375	0.580645	0.827243	0.575545
188	0.923077	0.483871	0.787375	0.46778
189	0.951923	0.548387	0.827243	0.575098
190	0.951923	0.580645	0.837209	0.601429
191	0.923077	0.548387	0.807309	0.523693
192	0.932692	0.526882	0.807309	0.521999
193	0.927885	0.612903	0.830565	0.585755
194	0.961538	0.537634	0.830565	0.584799
195	0.9375	0.580645	0.827243	0.575545
196	0.9375	0.612903	0.837209	0.602004
197	0.932692	0.548387	0.813953	0.540228
198	0.918269	0.548387	0.803987	0.51563
199	0.9375	0.602151	0.833887	0.593222
200	0.923077	0.537634	0.803987	0.514513
201	0.932692	0.473118	0.790698	0.475422
202	0.913462	0.569892	0.807309	0.526072
203	0.903846	0.623656	0.817276	0.556285
204	0.918269	0.580645	0.813953	0.543008
205	0.961538	0.548387	0.833887	0.593535
206	0.932692	0.548387	0.813953	0.540228
207	0.923077	0.623656	0.830565	0.586705
208	0.942308	0.612903	0.840532	0.610327
209	0.923077	0.612903	0.827243	0.577821
210	0.932692	0.580645	0.82392	0.56721
211	0.913462	0.526882	0.79402	0.489124
212	0.932692	0.634409	0.840532	0.611371
213	0.947115	0.602151	0.840532	0.610113
214	0.927885	0.612903	0.830565	0.585755
215	0.9375	0.623656	0.840532	0.61075
216	0.908654	0.516129	0.787375	0.47184
217	0.9375	0.612903	0.837209	0.602004
218	0.908654	0.526882	0.790698	0.481243
219	0.913462	0.516129	0.790698	0.479758
220	0.956731	0.537634	0.827243	0.575423
221	0.9375	0.505376	0.803987	0.512238
222	0.932692	0.569892	0.820598	0.558261
223	0.908654	0.537634	0.79402	0.490592
224	0.908654	0.548387	0.797342	0.499889
225	0.942308	0.537634	0.817276	0.548362
226	0.908654	0.55914	0.800664	0.509137
227	0.932692	0.580645	0.82392	0.56721
228	0.927885	0.537634	0.807309	0.522755
229	0.908654	0.602151	0.813953	0.545686
230	0.908654	0.548387	0.797342	0.499889
231	0.927885	0.483871	0.790698	0.476243
232	0.908654	0.623656	0.820598	0.563726
233	0.923077	0.55914	0.810631	0.532823
234	0.932692	0.473118	0.790698	0.475422
235	0.918269	0.516129	0.79402	0.487808
236	0.923077	0.516129	0.797342	0.495995
237	0.9375	0.548387	0.817276	0.548712
238	0.932692	0.591398	0.827243	0.576117
239	0.927885	0.55914	0.813953	0.540977
240	0.947115	0.591398	0.837209	0.6014
241	0.918269	0.526882	0.797342	0.497135
242	0.923077	0.537634	0.803987	0.514513
243	0.9375	0.473118	0.79402	0.484261
244	0.932692	0.634409	0.840532	0.611371
245	0.942308	0.526882	0.813953	0.539325
246	0.923077	0.569892	0.813953	0.541907
247	0.913462	0.55914	0.803987	0.516908
248	0.947115	0.526882	0.817276	0.548232
249	0.947115	0.537634	0.820598	0.557212
250	0.923077	0.591398	0.820598	0.559943
251	0.927885	0.591398	0.82392	0.567965
252	0.903846	0.516129	0.784053	0.46405
253	0.903846	0.548387	0.79402	0.492201
254	0.923077	0.537634	0.803987	0.514513
255	0.927885	0.55914	0.813953	0.540977
256	0.903846	0.537634	0.790698	0.482869
257	0.942308	0.591398	0.833887	0.592829
258	0.932692	0.569892	0.820598	0.558261
259	0.947115	0.526882	0.817276	0.548232
260	0.927885	0.569892	0.817276	0.550016
261	0.918269	0.591398	0.817276	0.552047
262	0.913462	0.55914	0.803987	0.516908
263	0.947115	0.483871	0.803987	0.511752
264	0.923077	0.55914	0.810631	0.532823
265	0.923077	0.591398	0.820598	0.559943
266	0.956731	0.645161	0.860465	0.661642
267	0.9375	0.591398	0.830565	0.584403
268	0.932692	0.505376	0.800664	0.503553
269	0.927885	0.580645	0.820598	0.559012
270	0.923077	0.591398	0.820598	0.559943
271	0.927885	0.612903	0.830565	0.585755
272	0.927885	0.516129	0.800664	0.504325
273	0.908654	0.537634	0.79402	0.490592
274	0.923077	0.569892	0.813953	0.541907
275	0.903846	0.591398	0.807309	0.529063
276	0.918269	0.516129	0.79402	0.487808
277	0.947115	0.591398	0.837209	0.6014
278	0.908654	0.580645	0.807309	0.527495
279	0.932692	0.569892	0.820598	0.558261
280	0.923077	0.494624	0.790698	0.477247
281	0.951923	0.548387	0.827243	0.575098
282	0.932692	0.591398	0.827243	0.576117
283	0.908654	0.526882	0.790698	0.481243
284	0.947115	0.569892	0.830565	0.583857
285	0.932692	0.537634	0.810631	0.53114
286	0.9375	0.548387	0.817276	0.548712
287	0.927885	0.526882	0.803987	0.513567
288	0.9375	0.548387	0.817276	0.548712
289	0.918269	0.537634	0.800664	0.506408
290	0.947115	0.569892	0.830565	0.583857
291	0.908654	0.516129	0.787375	0.47184
292	0.923077	0.569892	0.813953	0.541907
293	0.932692	0.505376	0.800664	0.503553
294	0.947115	0.612903	0.843854	0.61879
295	0.932692	0.591398	0.827243	0.576117
296	0.9375	0.580645	0.827243	0.575545
297	0.942308	0.580645	0.830565	0.584023
298	0.923077	0.526882	0.800664	0.505281
299	0.942308	0.569892	0.827243	0.575175
300	0.913462	0.548387	0.800664	0.507697
301	0.927885	0.526882	0.803987	0.513567
302	0.918269	0.602151	0.820598	0.561045
303	0.9375	0.548387	0.817276	0.548712
304	0.9375	0.569892	0.82392	0.566645
305	0.932692	0.505376	0.800664	0.503553
306	0.9375	0.634409	0.843854	0.619464
307	0.927885	0.526882	0.803987	0.513567
308	0.9375	0.623656	0.840532	0.61075
309	0.903846	0.483871	0.774086	0.435387
310	0.908654	0.569892	0.803987	0.518338
311	0.918269	0.548387	0.803987	0.51563
312	0.942308	0.580645	0.830565	0.584023
313	0.932692	0.55914	0.817276	0.549268
314	0.9375	0.516129	0.807309	0.521439
315	0.9375	0.55914	0.820598	0.557702
316	0.932692	0.55914	0.817276	0.549268
317	0.9375	0.537634	0.813953	0.539673
318	0.908654	0.569892	0.803987	0.518338
319	0.932692	0.569892	0.820598	0.558261
320	0.918269	0.494624	0.787375	0.468977
321	0.932692	0.580645	0.82392	0.56721
322	0.942308	0.537634	0.817276	0.548362
323	0.942308	0.505376	0.807309	0.521088
324	0.903846	0.634409	0.820598	0.56529
325	0.927885	0.537634	0.807309	0.522755
326	0.9375	0.505376	0.803987	0.512238
327	0.923077	0.548387	0.807309	0.523693
328	0.927885	0.451613	0.780731	0.447558
329	0.923077	0.55914	0.810631	0.532823
330	0.899038	0.505376	0.777409	0.446856
331	0.9375	0.55914	0.820598	0.557702
332	0.908654	0.516129	0.787375	0.47184
333	0.9375	0.548387	0.817276	0.548712
334	0.9375	0.580645	0.827243	0.575545
335	0.932692	0.580645	0.82392	0.56721
336	0.913462	0.494624	0.784053	0.46085
337	0.932692	0.591398	0.827243	0.576117
338	0.908654	0.612903	0.817276	0.554724
339	0.903846	0.537634	0.790698	0.482869
340	0.908654	0.537634	0.79402	0.490592
341	0.9375	0.55914	0.820598	0.557702
342	0.899038	0.569892	0.797342	0.503215
343	0.932692	0.548387	0.813953	0.540228
344	0.927885	0.612903	0.830565	0.585755
345	0.927885	0.591398	0.82392	0.567965
346	0.932692	0.548387	0.813953	0.540228
347	0.927885	0.569892	0.817276	0.550016
348	0.932692	0.602151	0.830565	0.584984
349	0.918269	0.494624	0.787375	0.468977
350	0.913462	0.55914	0.803987	0.516908
351	0.961538	0.494624	0.817276	0.549347
352	0.923077	0.580645	0.817276	0.550946
353	0.927885	0.537634	0.807309	0.522755
354	0.908654	0.526882	0.790698	0.481243
355	0.913462	0.526882	0.79402	0.489124
356	0.908654	0.526882	0.790698	0.481243
357	0.913462	0.569892	0.807309	0.526072
358	0.903846	0.537634	0.790698	0.482869
359	0.927885	0.591398	0.82392	0.567965
360	0.913462	0.516129	0.790698	0.479758
361	0.932692	0.602151	0.830565	0.584984
362	0.951923	0.505376	0.813953	0.539314
363	0.927885	0.569892	0.817276	0.550016
364	0.9375	0.55914	0.820598	0.557702
365	0.918269	0.483871	0.784053	0.459469
366	0.9375	0.612903	0.837209	0.602004
367	0.951923	0.569892	0.833887	0.592695
368	0.927885	0.602151	0.827243	0.576879
369	0.927885	0.548387	0.810631	0.53189
370	0.923077	0.516129	0.797342	0.495995
371	0.879808	0.548387	0.777409	0.455425
372	0.932692	0.505376	0.800664	0.503553
373	0.899038	0.516129	0.780731	0.456381
374	0.923077	0.55914	0.810631	0.532823
375	0.927885	0.569892	0.817276	0.550016
376	0.947115	0.55914	0.827243	0.575021
377	0.913462	0.548387	0.800664	0.507697
378	0.947115	0.591398	0.837209	0.6014
379	0.918269	0.580645	0.813953	0.543008
380	0.918269	0.55914	0.807309	0.524802
381	0.927885	0.548387	0.810631	0.53189
382	0.903846	0.526882	0.787375	0.473486
383	0.932692	0.505376	0.800664	0.503553
384	0.927885	0.494624	0.79402	0.485666
385	0.913462	0.548387	0.800664	0.507697
386	0.942308	0.548387	0.820598	0.557347
387	0.932692	0.602151	0.830565	0.584984
388	0.908654	0.537634	0.79402	0.490592
389	0.908654	0.548387	0.797342	0.499889
390	0.9375	0.537634	0.813953	0.539673
391	0.908654	0.602151	0.813953	0.545686
392	0.9375	0.55914	0.820598	0.557702
393	0.913462	0.537634	0.797342	0.498436
394	0.951923	0.591398	0.840532	0.610122
395	0.942308	0.473118	0.797342	0.493276
396	0.9375	0.55914	0.820598	0.557702
397	0.951923	0.591398	0.840532	0.610122
398	0.908654	0.569892	0.803987	0.518338
399	0.9375	0.580645	0.827243	0.575545
400	0.913462	0.537634	0.797342	0.498436
401	0.927885	0.569892	0.817276	0.550016
402	0.932692	0.537634	0.810631	0.53114
403	0.923077	0.569892	0.813953	0.541907
404	0.947115	0.569892	0.830565	0.583857
405	0.9375	0.516129	0.807309	0.521439
406	0.913462	0.55914	0.803987	0.516908
407	0.927885	0.516129	0.800664	0.504325
408	0.923077	0.55914	0.810631	0.532823
409	0.947115	0.526882	0.817276	0.548232
410	0.918269	0.612903	0.82392	0.570007
411	0.9375	0.516129	0.807309	0.521439
412	0.923077	0.548387	0.807309	0.523693
413	0.927885	0.612903	0.830565	0.585755
414	0.951923	0.55914	0.830565	0.583919
415	0.927885	0.548387	0.810631	0.53189
416	0.927885	0.591398	0.82392	0.567965
417	0.913462	0.537634	0.797342	0.498436
418	0.913462	0.569892	0.807309	0.526072
419	0.923077	0.537634	0.803987	0.514513
420	0.927885	0.494624	0.79402	0.485666
421	0.918269	0.483871	0.784053	0.459469
422	0.947115	0.494624	0.807309	0.520963
423	0.903846	0.569892	0.800664	0.51072
424	0.932692	0.55914	0.817276	0.549268
425	0.899038	0.526882	0.784053	0.46585
426	0.913462	0.483871	0.780731	0.451303
427	0.951923	0.55914	0.830565	0.583919
428	0.927885	0.55914	0.813953	0.540977
429	0.918269	0.526882	0.797342	0.497135
430	0.9375	0.591398	0.830565	0.584403
431	0.9375	0.537634	0.813953	0.539673
432	0.903846	0.602151	0.810631	0.538174
433	0.956731	0.602151	0.847176	0.627596
434	0.942308	0.580645	0.830565	0.584023
435	0.9375	0.516129	0.807309	0.521439
436	0.927885	0.473118	0.787375	0.466753
437	0.918269	0.548387	0.803987	0.51563
438	0.927885	0.548387	0.810631	0.53189
439	0.932692	0.505376	0.800664	0.503553
440	0.927885	0.548387	0.810631	0.53189
441	0.942308	0.494624	0.803987	0.511881
442	0.9375	0.602151	0.833887	0.593222
443	0.927885	0.548387	0.810631	0.53189
444	0.923077	0.580645	0.817276	0.550946
445	0.923077	0.580645	0.817276	0.550946
446	0.913462	0.526882	0.79402	0.489124
447	0.956731	0.569892	0.837209	0.601698
448	0.923077	0.526882	0.800664	0.505281
449	0.951923	0.548387	0.827243	0.575098
450	0.947115	0.505376	0.810631	0.530111
451	0.947115	0.537634	0.820598	0.557212
452	0.918269	0.55914	0.807309	0.524802
453	0.913462	0.591398	0.813953	0.54427
454	0.9375	0.55914	0.820598	0.557702
455	0.947115	0.505376	0.810631	0.530111
456	0.942308	0.548387	0.820598	0.557347
457	0.932692	0.55914	0.817276	0.549268
458	0.932692	0.505376	0.800664	0.503553
459	0.918269	0.505376	0.790698	0.478423
460	0.932692	0.516129	0.803987	0.512805
461	0.913462	0.516129	0.790698	0.479758
462	0.927885	0.494624	0.79402	0.485666
463	0.932692	0.580645	0.82392	0.56721
464	0.913462	0.537634	0.797342	0.498436
465	0.932692	0.473118	0.790698	0.475422
466	0.927885	0.55914	0.813953	0.540977
467	0.951923	0.516129	0.817276	0.54834
468	0.913462	0.591398	0.813953	0.54427
469	0.927885	0.569892	0.817276	0.550016
470	0.9375	0.569892	0.82392	0.566645
471	0.932692	0.569892	0.820598	0.558261
472	0.923077	0.537634	0.803987	0.514513
473	0.9375	0.569892	0.82392	0.566645
474	0.899038	0.526882	0.784053	0.46585
475	0.942308	0.55914	0.82392	0.566284
476	0.951923	0.505376	0.813953	0.539314
477	0.932692	0.516129	0.803987	0.512805
478	0.923077	0.505376	0.79402	0.486651
479	0.923077	0.612903	0.827243	0.577821
480	0.932692	0.55914	0.817276	0.549268
481	0.918269	0.548387	0.803987	0.51563
482	0.9375	0.505376	0.803987	0.512238
483	0.932692	0.55914	0.817276	0.549268
484	0.947115	0.537634	0.820598	0.557212
485	0.918269	0.516129	0.79402	0.487808
486	0.932692	0.548387	0.813953	0.540228
487	0.918269	0.580645	0.813953	0.543008
488	0.947115	0.462366	0.797342	0.49313
489	0.913462	0.537634	0.797342	0.498436
490	0.903846	0.55914	0.797342	0.501484
491	0.927885	0.516129	0.800664	0.504325
492	0.913462	0.55914	0.803987	0.516908
493	0.918269	0.645161	0.833887	0.596684
494	0.923077	0.548387	0.807309	0.523693
495	0.932692	0.548387	0.813953	0.540228
496	0.961538	0.537634	0.830565	0.584799
497	0.9375	0.526882	0.810631	0.530583
498	0.942308	0.580645	0.830565	0.584023
499	0.927885	0.526882	0.803987	0.513567
500	0.918269	0.580645	0.813953	0.543008
501	0.947115	0.580645	0.833887	0.592649
502	0.961538	0.569892	0.840532	0.610871
503	0.966346	0.580645	0.847176	0.628757
504	0.927885	0.55914	0.813953	0.540977
505	0.899038	0.55914	0.79402	0.493945
506	0.942308	0.505376	0.807309	0.521088
507	0.932692	0.537634	0.810631	0.53114
508	0.918269	0.526882	0.797342	0.497135
509	0.927885	0.591398	0.82392	0.567965
510	0.927885	0.55914	0.813953	0.540977
511	0.9375	0.591398	0.830565	0.584403
512	0.927885	0.516129	0.800664	0.504325
513	0.9375	0.537634	0.813953	0.539673
514	0.932692	0.516129	0.803987	0.512805
515	0.951923	0.451613	0.797342	0.493235
516	0.947115	0.537634	0.820598	0.557212
517	0.9375	0.548387	0.817276	0.548712
518	0.947115	0.580645	0.833887	0.592649
519	0.932692	0.569892	0.820598	0.558261
520	0.956731	0.505376	0.817276	0.548705
521	0.894231	0.612903	0.807309	0.532606
522	0.913462	0.526882	0.79402	0.489124
523	0.9375	0.623656	0.840532	0.61075
524	0.923077	0.569892	0.813953	0.541907
525	0.923077	0.526882	0.800664	0.505281
526	0.918269	0.537634	0.800664	0.506408
527	0.951923	0.569892	0.833887	0.592695
528	0.903846	0.55914	0.797342	0.501484
529	0.918269	0.580645	0.813953	0.543008
530	0.956731	0.569892	0.837209	0.601698
531	0.918269	0.55914	0.807309	0.524802
532	0.932692	0.473118	0.790698	0.475422
533	0.918269	0.462366	0.777409	0.440248
534	0.942308	0.537634	0.817276	0.548362
535	0.923077	0.473118	0.784053	0.458245
536	0.927885	0.548387	0.810631	0.53189
537	0.942308	0.55914	0.82392	0.566284
538	0.923077	0.537634	0.803987	0.514513
539	0.951923	0.569892	0.833887	0.592695
540	0.923077	0.580645	0.817276	0.550946
541	0.932692	0.505376	0.800664	0.503553
542	0.927885	0.548387	0.810631	0.53189
543	0.942308	0.569892	0.827243	0.575175
544	0.9375	0.612903	0.837209	0.602004
545	0.908654	0.473118	0.774086	0.433629
546	0.918269	0.526882	0.797342	0.497135
547	0.918269	0.462366	0.777409	0.440248
548	0.932692	0.526882	0.807309	0.521999
549	0.923077	0.634409	0.833887	0.595555
550	0.913462	0.537634	0.797342	0.498436
551	0.932692	0.548387	0.813953	0.540228
552	0.927885	0.516129	0.800664	0.504325
553	0.947115	0.548387	0.82392	0.56614
554	0.932692	0.537634	0.810631	0.53114
555	0.927885	0.580645	0.820598	0.559012
556	0.927885	0.526882	0.803987	0.513567
557	0.913462	0.526882	0.79402	0.489124
558	0.9375	0.473118	0.79402	0.484261
559	0.923077	0.623656	0.830565	0.586705
560	0.942308	0.548387	0.820598	0.557347
561	0.913462	0.526882	0.79402	0.489124
562	0.927885	0.526882	0.803987	0.513567
563	0.927885	0.494624	0.79402	0.485666
564	0.956731	0.569892	0.837209	0.601698
565	0.932692	0.55914	0.817276	0.549268
566	0.9375	0.580645	0.827243	0.575545
567	0.932692	0.516129	0.803987	0.512805
568	0.918269	0.526882	0.797342	0.497135
569	0.927885	0.516129	0.800664	0.504325
570	0.908654	0.505376	0.784053	0.46238
571	0.927885	0.505376	0.797342	0.495026
572	0.899038	0.580645	0.800664	0.51244
573	0.923077	0.591398	0.820598	0.559943
574	0.918269	0.591398	0.817276	0.552047
575	0.908654	0.55914	0.800664	0.509137
576	0.951923	0.526882	0.820598	0.557311
577	0.927885	0.526882	0.803987	0.513567
578	0.913462	0.548387	0.800664	0.507697
579	0.918269	0.591398	0.817276	0.552047
580	0.927885	0.505376	0.797342	0.495026
581	0.9375	0.483871	0.797342	0.493652
582	0.903846	0.462366	0.767442	0.415955
583	0.947115	0.569892	0.830565	0.583857
584	0.923077	0.55914	0.810631	0.532823
585	0.923077	0.516129	0.797342	0.495995
586	0.932692	0.548387	0.813953	0.540228
587	0.927885	0.602151	0.827243	0.576879
588	0.9375	0.516129	0.807309	0.521439
589	0.9375	0.569892	0.82392	0.566645
590	0.932692	0.526882	0.807309	0.521999
591	0.918269	0.537634	0.800664	0.506408
592	0.951923	0.537634	0.82392	0.56623
593	0.942308	0.516129	0.810631	0.530235
594	0.9375	0.505376	0.803987	0.512238
595	0.942308	0.580645	0.830565	0.584023
596	0.947115	0.483871	0.803987	0.511752
597	0.923077	0.55914	0.810631	0.532823
598	0.927885	0.494624	0.79402	0.485666
599	0.923077	0.55914	0.810631	0.532823
600	0.927885	0.580645	0.820598	0.559012
601	0.923077	0.505376	0.79402	0.486651
602	0.947115	0.505376	0.810631	0.530111
603	0.947115	0.516129	0.813953	0.5392
604	0.913462	0.580645	0.810631	0.535192
605	0.9375	0.537634	0.813953	0.539673
606	0.9375	0.548387	0.817276	0.548712
607	0.9375	0.526882	0.810631	0.530583
608	0.927885	0.451613	0.780731	0.447558
609	0.932692	0.591398	0.827243	0.576117
610	0.908654	0.548387	0.797342	0.499889
611	0.918269	0.516129	0.79402	0.487808
612	0.923077	0.569892	0.813953	0.541907
613	0.927885	0.526882	0.803987	0.513567
614	0.918269	0.548387	0.803987	0.51563
615	0.932692	0.516129	0.803987	0.512805
616	0.879808	0.505376	0.76412	0.417213
617	0.927885	0.494624	0.79402	0.485666
618	0.947115	0.526882	0.817276	0.548232
619	0.947115	0.580645	0.833887	0.592649
620	0.9375	0.526882	0.810631	0.530583
621	0.932692	0.569892	0.820598	0.558261
622	0.9375	0.526882	0.810631	0.530583
623	0.932692	0.516129	0.803987	0.512805
624	0.908654	0.548387	0.797342	0.499889
625	0.918269	0.537634	0.800664	0.506408
626	0.923077	0.537634	0.803987	0.514513
627	0.918269	0.505376	0.790698	0.478423
628	0.923077	0.548387	0.807309	0.523693
629	0.927885	0.494624	0.79402	0.485666
630	0.899038	0.505376	0.777409	0.446856
631	0.927885	0.505376	0.797342	0.495026
632	0.947115	0.55914	0.827243	0.575021
633	0.903846	0.537634	0.790698	0.482869
634	0.918269	0.516129	0.79402	0.487808
635	0.942308	0.612903	0.840532	0.610327
636	0.923077	0.537634	0.803987	0.514513
637	0.908654	0.44086	0.76412	0.404253
638	0.966346	0.537634	0.833887	0.594367
639	0.913462	0.516129	0.790698	0.479758
640	0.947115	0.580645	0.833887	0.592649
641	0.932692	0.55914	0.817276	0.549268
642	0.913462	0.526882	0.79402	0.489124
643	0.927885	0.516129	0.800664	0.504325
644	0.927885	0.55914	0.813953	0.540977
645	0.903846	0.526882	0.787375	0.473486
646	0.918269	0.516129	0.79402	0.487808
647	0.932692	0.494624	0.797342	0.49424
648	0.903846	0.548387	0.79402	0.492201
649	0.927885	0.55914	0.813953	0.540977
650	0.927885	0.569892	0.817276	0.550016
651	0.903846	0.516129	0.784053	0.46405
652	0.9375	0.505376	0.803987	0.512238
653	0.932692	0.473118	0.790698	0.475422
654	0.923077	0.569892	0.813953	0.541907
655	0.927885	0.55914	0.813953	0.540977
656	0.932692	0.483871	0.79402	0.484865
657	0.9375	0.516129	0.807309	0.521439
658	0.908654	0.516129	0.787375	0.47184
659	0.932692	0.494624	0.797342	0.49424
660	0.918269	0.55914	0.807309	0.524802
661	0.923077	0.55914	0.810631	0.532823
662	0.913462	0.483871	0.780731	0.451303
663	0.884615	0.516129	0.770764	0.434067
664	0.918269	0.516129	0.79402	0.487808
665	0.923077	0.516129	0.797342	0.495995
666	0.942308	0.44086	0.787375	0.464835
667	0.927885	0.526882	0.803987	0.513567
668	0.918269	0.548387	0.803987	0.51563
669	0.923077	0.602151	0.82392	0.568901
670	0.913462	0.548387	0.800664	0.507697
671	0.918269	0.494624	0.787375	0.468977
672	0.927885	0.516129	0.800664	0.504325
673	0.932692	0.55914	0.817276	0.549268
674	0.923077	0.548387	0.807309	0.523693
675	0.927885	0.526882	0.803987	0.513567
676	0.923077	0.569892	0.813953	0.541907
677	0.923077	0.537634	0.803987	0.514513
678	0.942308	0.526882	0.813953	0.539325
679	0.913462	0.602151	0.817276	0.553309
680	0.923077	0.516129	0.797342	0.495995
681	0.903846	0.569892	0.800664	0.51072
682	0.918269	0.494624	0.787375	0.468977
683	0.942308	0.526882	0.813953	0.539325
684	0.9375	0.569892	0.82392	0.566645
685	0.9375	0.548387	0.817276	0.548712
686	0.918269	0.537634	0.800664	0.506408
687	0.932692	0.569892	0.820598	0.558261
688	0.932692	0.569892	0.820598	0.558261
689	0.908654	0.526882	0.790698	0.481243
690	0.918269	0.505376	0.790698	0.478423
691	0.947115	0.569892	0.830565	0.583857
692	0.908654	0.548387	0.797342	0.499889
693	0.927885	0.55914	0.813953	0.540977
694	0.918269	0.580645	0.813953	0.543008
695	0.9375	0.526882	0.810631	0.530583
696	0.947115	0.580645	0.833887	0.592649
697	0.927885	0.516129	0.800664	0.504325
698	0.932692	0.526882	0.807309	0.521999
699	0.9375	0.526882	0.810631	0.530583
700	0.923077	0.55914	0.810631	0.532823
701	0.9375	0.591398	0.830565	0.584403
702	0.913462	0.569892	0.807309	0.526072
703	0.942308	0.612903	0.840532	0.610327
704	0.913462	0.526882	0.79402	0.489124
705	0.918269	0.537634	0.800664	0.506408
706	0.932692	0.55914	0.817276	0.549268
707	0.927885	0.526882	0.803987	0.513567
708	0.899038	0.516129	0.780731	0.456381
709	0.9375	0.548387	0.817276	0.548712
710	0.923077	0.537634	0.803987	0.514513
711	0.927885	0.548387	0.810631	0.53189
712	0.923077	0.55914	0.810631	0.532823
713	0.932692	0.591398	0.827243	0.576117
714	0.927885	0.548387	0.810631	0.53189
715	0.903846	0.537634	0.790698	0.482869
716	0.932692	0.55914	0.817276	0.549268
717	0.932692	0.526882	0.807309	0.521999
718	0.913462	0.602151	0.817276	0.553309
719	0.947115	0.623656	0.847176	0.627432
720	0.913462	0.580645	0.810631	0.535192
721	0.899038	0.55914	0.79402	0.493945
722	0.923077	0.548387	0.807309	0.523693
723	0.927885	0.569892	0.817276	0.550016
724	0.908654	0.505376	0.784053	0.46238
725	0.9375	0.537634	0.813953	0.539673
726	0.913462	0.591398	0.813953	0.54427
727	0.932692	0.494624	0.797342	0.49424
728	0.956731	0.505376	0.817276	0.548705
729	0.947115	0.580645	0.833887	0.592649
730	0.942308	0.516129	0.810631	0.530235
731	0.908654	0.526882	0.790698	0.481243
732	0.932692	0.526882	0.807309	0.521999
733	0.927885	0.548387	0.810631	0.53189
734	0.9375	0.580645	0.827243	0.575545
735	0.908654	0.612903	0.817276	0.554724
736	0.908654	0.537634	0.79402	0.490592
737	0.908654	0.505376	0.784053	0.46238
738	0.942308	0.505376	0.807309	0.521088
739	0.908654	0.580645	0.807309	0.527495
740	0.932692	0.55914	0.817276	0.549268
741	0.942308	0.419355	0.780731	0.445473
742	0.927885	0.55914	0.813953	0.540977
743	0.9375	0.612903	0.837209	0.602004
744	0.918269	0.55914	0.807309	0.524802
745	0.9375	0.548387	0.817276	0.548712
746	0.9375	0.516129	0.807309	0.521439
747	0.932692	0.55914	0.817276	0.549268
748	0.913462	0.548387	0.800664	0.507697
749	0.9375	0.526882	0.810631	0.530583
750	0.9375	0.537634	0.813953	0.539673
751	0.932692	0.526882	0.807309	0.521999
752	0.923077	0.526882	0.800664	0.505281
753	0.942308	0.55914	0.82392	0.566284
754	0.932692	0.526882	0.807309	0.521999
755	0.942308	0.516129	0.810631	0.530235
756	0.927885	0.505376	0.797342	0.495026
757	0.908654	0.516129	0.787375	0.47184
758	0.927885	0.55914	0.813953	0.540977
759	0.923077	0.602151	0.82392	0.568901
760	0.9375	0.602151	0.833887	0.593222
761	0.913462	0.569892	0.807309	0.526072
762	0.913462	0.494624	0.784053	0.46085
763	0.932692	0.569892	0.820598	0.558261
764	0.932692	0.569892	0.820598	0.558261
765	0.9375	0.569892	0.82392	0.566645
766	0.927885	0.580645	0.820598	0.559012
767	0.9375	0.526882	0.810631	0.530583
768	0.927885	0.473118	0.787375	0.466753
769	0.913462	0.548387	0.800664	0.507697
770	0.9375	0.55914	0.820598	0.557702
771	0.908654	0.580645	0.807309	0.527495
772	0.913462	0.483871	0.780731	0.451303
773	0.942308	0.462366	0.79402	0.48387
774	0.913462	0.505376	0.787375	0.470334
775	0.918269	0.505376	0.790698	0.478423
776	0.9375	0.55914	0.820598	0.557702
777	0.908654	0.494624	0.780731	0.452861
778	0.942308	0.505376	0.807309	0.521088
779	0.9375	0.451613	0.787375	0.465264
780	0.951923	0.526882	0.820598	0.557311
781	0.918269	0.451613	0.774086	0.430529
782	0.927885	0.569892	0.817276	0.550016
783	0.913462	0.537634	0.797342	0.498436
784	0.908654	0.526882	0.790698	0.481243
785	0.913462	0.537634	0.797342	0.498436
786	0.932692	0.516129	0.803987	0.512805
787	0.894231	0.580645	0.797342	0.505074
788	0.927885	0.505376	0.797342	0.495026
789	0.923077	0.580645	0.817276	0.550946
790	0.942308	0.548387	0.820598	0.557347
791	0.942308	0.548387	0.820598	0.557347
792	0.942308	0.548387	0.820598	0.557347
793	0.918269	0.602151	0.820598	0.561045
794	0.951923	0.526882	0.820598	0.557311
795	0.923077	0.548387	0.807309	0.523693
796	0.932692	0.505376	0.800664	0.503553
797	0.918269	0.580645	0.813953	0.543008
798	0.913462	0.526882	0.79402	0.489124
799	0.927885	0.537634	0.807309	0.522755
800	0.908654	0.408602	0.754153	0.374154
801	0.956731	0.494624	0.813953	0.539687
802	0.903846	0.494624	0.777409	0.445003
803	0.918269	0.526882	0.797342	0.497135
804	0.927885	0.569892	0.817276	0.550016
805	0.899038	0.505376	0.777409	0.446856
806	0.932692	0.569892	0.820598	0.558261
807	0.927885	0.483871	0.790698	0.476243
808	0.942308	0.55914	0.82392	0.566284
809	0.927885	0.548387	0.810631	0.53189
810	0.923077	0.526882	0.800664	0.505281
811	0.956731	0.548387	0.830565	0.584227
812	0.951923	0.483871	0.807309	0.521081
813	0.918269	0.591398	0.817276	0.552047
814	0.942308	0.569892	0.827243	0.575175
815	0.923077	0.548387	0.807309	0.523693
816	0.927885	0.483871	0.790698	0.476243
817	0.908654	0.483871	0.777409	0.443278
818	0.9375	0.537634	0.813953	0.539673
819	0.932692	0.516129	0.803987	0.512805
820	0.923077	0.537634	0.803987	0.514513
821	0.923077	0.462366	0.780731	0.448641
822	0.913462	0.494624	0.784053	0.46085
823	0.942308	0.516129	0.810631	0.530235
824	0.927885	0.516129	0.800664	0.504325
825	0.918269	0.526882	0.797342	0.497135
826	0.932692	0.569892	0.820598	0.558261
827	0.927885	0.612903	0.830565	0.585755
828	0.932692	0.55914	0.817276	0.549268
829	0.942308	0.548387	0.820598	0.557347
830	0.923077	0.55914	0.810631	0.532823
831	0.918269	0.483871	0.784053	0.459469
832	0.913462	0.537634	0.797342	0.498436
833	0.932692	0.516129	0.803987	0.512805
834	0.913462	0.591398	0.813953	0.54427
835	0.927885	0.591398	0.82392	0.567965
836	0.908654	0.526882	0.790698	0.481243
837	0.947115	0.483871	0.803987	0.511752
838	0.932692	0.55914	0.817276	0.549268
839	0.923077	0.483871	0.787375	0.46778
840	0.923077	0.505376	0.79402	0.486651
841	0.9375	0.537634	0.813953	0.539673
842	0.903846	0.483871	0.774086	0.435387
843	0.908654	0.537634	0.79402	0.490592
844	0.942308	0.451613	0.790698	0.474391
845	0.9375	0.516129	0.807309	0.521439
846	0.923077	0.462366	0.780731	0.448641
847	0.927885	0.55914	0.813953	0.540977
848	0.927885	0.526882	0.803987	0.513567
849	0.9375	0.526882	0.810631	0.530583
850	0.942308	0.516129	0.810631	0.530235
851	0.9375	0.580645	0.827243	0.575545
852	0.942308	0.537634	0.817276	0.548362
853	0.927885	0.569892	0.817276	0.550016
854	0.942308	0.516129	0.810631	0.530235
855	0.913462	0.473118	0.777409	0.44169
856	0.932692	0.55914	0.817276	0.549268
857	0.923077	0.516129	0.797342	0.495995
858	0.9375	0.505376	0.803987	0.512238
859	0.927885	0.602151	0.827243	0.576879
860	0.927885	0.505376	0.797342	0.495026
861	0.923077	0.580645	0.817276	0.550946
862	0.913462	0.548387	0.800664	0.507697
863	0.908654	0.505376	0.784053	0.46238
864	0.927885	0.494624	0.79402	0.485666
865	0.947115	0.526882	0.817276	0.548232
866	0.9375	0.494624	0.800664	0.502976
867	0.913462	0.537634	0.797342	0.498436
868	0.908654	0.505376	0.784053	0.46238
869	0.908654	0.55914	0.800664	0.509137
870	0.927885	0.602151	0.827243	0.576879
871	0.956731	0.548387	0.830565	0.584227
872	0.961538	0.505376	0.820598	0.558293
873	0.9375	0.473118	0.79402	0.484261
874	0.9375	0.473118	0.79402	0.484261
875	0.927885	0.537634	0.807309	0.522755
876	0.913462	0.591398	0.813953	0.54427
877	0.927885	0.537634	0.807309	0.522755
878	0.932692	0.526882	0.807309	0.521999
879	0.927885	0.548387	0.810631	0.53189
880	0.918269	0.473118	0.780731	0.449893
881	0.932692	0.516129	0.803987	0.512805
882	0.9375	0.516129	0.807309	0.521439
883	0.951923	0.516129	0.817276	0.54834
884	0.927885	0.494624	0.79402	0.485666
885	0.951923	0.516129	0.817276	0.54834
886	0.918269	0.537634	0.800664	0.506408
887	0.927885	0.483871	0.790698	0.476243
888	0.923077	0.55914	0.810631	0.532823
889	0.918269	0.516129	0.79402	0.487808
890	0.932692	0.462366	0.787375	0.465909
891	0.908654	0.569892	0.803987	0.518338
892	0.894231	0.548387	0.787375	0.47717
893	0.923077	0.516129	0.797342	0.495995
894	0.942308	0.526882	0.813953	0.539325
895	0.923077	0.55914	0.810631	0.532823
896	0.918269	0.526882	0.797342	0.497135
897	0.927885	0.55914	0.813953	0.540977
898	0.923077	0.526882	0.800664	0.505281
899	0.927885	0.55914	0.813953	0.540977
900	0.932692	0.548387	0.813953	0.540228
901	0.932692	0.537634	0.810631	0.53114
902	0.923077	0.494624	0.790698	0.477247
903	0.923077	0.548387	0.807309	0.523693
904	0.913462	0.612903	0.820598	0.562309
905	0.9375	0.537634	0.813953	0.539673
906	0.932692	0.55914	0.817276	0.549268
907	0.918269	0.548387	0.803987	0.51563
908	0.927885	0.494624	0.79402	0.485666
909	0.894231	0.548387	0.787375	0.47717
910	0.9375	0.537634	0.813953	0.539673
911	0.927885	0.548387	0.810631	0.53189
912	0.899038	0.516129	0.780731	0.456381
913	0.927885	0.505376	0.797342	0.495026
914	0.923077	0.516129	0.797342	0.495995
915	0.932692	0.516129	0.803987	0.512805
916	0.932692	0.526882	0.807309	0.521999
917	0.932692	0.505376	0.800664	0.503553
918	0.942308	0.548387	0.820598	0.557347
919	0.927885	0.505376	0.797342	0.495026
920	0.942308	0.569892	0.827243	0.575175
921	0.923077	0.548387	0.807309	0.523693
922	0.942308	0.548387	0.820598	0.557347
923	0.947115	0.526882	0.817276	0.548232
924	0.951923	0.591398	0.840532	0.610122
925	0.923077	0.505376	0.79402	0.486651
926	0.947115	0.537634	0.820598	0.557212
927	0.927885	0.494624	0.79402	0.485666
928	0.9375	0.548387	0.817276	0.548712
929	0.9375	0.494624	0.800664	0.502976
930	0.908654	0.494624	0.780731	0.452861
931	0.908654	0.516129	0.787375	0.47184
932	0.918269	0.526882	0.797342	0.497135
933	0.918269	0.569892	0.810631	0.533927
934	0.923077	0.548387	0.807309	0.523693
935	0.932692	0.55914	0.817276	0.549268
936	0.923077	0.55914	0.810631	0.532823
937	0.899038	0.483871	0.770764	0.427625
938	0.923077	0.516129	0.797342	0.495995
939	0.923077	0.505376	0.79402	0.486651
940	0.951923	0.548387	0.827243	0.575098
941	0.923077	0.516129	0.797342	0.495995
942	0.923077	0.516129	0.797342	0.495995
943	0.923077	0.494624	0.790698	0.477247
944	0.913462	0.526882	0.79402	0.489124
945	0.9375	0.537634	0.813953	0.539673
946	0.918269	0.483871	0.784053	0.459469
947	0.903846	0.494624	0.777409	0.445003
948	0.942308	0.516129	0.810631	0.530235
949	0.932692	0.483871	0.79402	0.484865
950	0.9375	0.526882	0.810631	0.530583
951	0.908654	0.516129	0.787375	0.47184
952	0.923077	0.569892	0.813953	0.541907
953	0.951923	0.537634	0.82392	0.56623
954	0.927885	0.537634	0.807309	0.522755
955	0.932692	0.537634	0.810631	0.53114
956	0.918269	0.580645	0.813953	0.543008
957	0.927885	0.623656	0.833887	0.594596
958	0.942308	0.569892	0.827243	0.575175
959	0.947115	0.526882	0.817276	0.548232
960	0.923077	0.494624	0.790698	0.477247
961	0.956731	0.569892	0.837209	0.601698
962	0.927885	0.55914	0.813953	0.540977
963	0.918269	0.548387	0.803987	0.51563
964	0.903846	0.526882	0.787375	0.473486
965	0.9375	0.569892	0.82392	0.566645
966	0.9375	0.483871	0.797342	0.493652
967	0.918269	0.483871	0.784053	0.459469
968	0.923077	0.483871	0.787375	0.46778
969	0.9375	0.569892	0.82392	0.566645
970	0.913462	0.548387	0.800664	0.507697
971	0.923077	0.548387	0.807309	0.523693
972	0.927885	0.494624	0.79402	0.485666
973	0.918269	0.505376	0.790698	0.478423
974	0.927885	0.580645	0.820598	0.559012
975	0.923077	0.505376	0.79402	0.486651
976	0.923077	0.516129	0.797342	0.495995
977	0.923077	0.548387	0.807309	0.523693
978	0.918269	0.494624	0.787375	0.468977
979	0.903846	0.548387	0.79402	0.492201
980	0.942308	0.526882	0.813953	0.539325
981	0.918269	0.516129	0.79402	0.487808
982	0.908654	0.537634	0.79402	0.490592
983	0.927885	0.569892	0.817276	0.550016
984	0.947115	0.580645	0.833887	0.592649
985	0.9375	0.526882	0.810631	0.530583
986	0.918269	0.505376	0.790698	0.478423
987	0.932692	0.580645	0.82392	0.56721
988	0.923077	0.473118	0.784053	0.458245
989	0.923077	0.505376	0.79402	0.486651
990	0.918269	0.548387	0.803987	0.51563
991	0.913462	0.537634	0.797342	0.498436
992	0.927885	0.516129	0.800664	0.504325
993	0.932692	0.516129	0.803987	0.512805
994	0.923077	0.537634	0.803987	0.514513
995	0.927885	0.483871	0.790698	0.476243
996	0.947115	0.516129	0.813953	0.5392
997	0.951923	0.580645	0.837209	0.601429
998	0.927885	0.505376	0.797342	0.495026
999	0.908654	0.537634	0.79402	0.490592
1000	0.923077	0.494624	0.790698	0.477247
