# Supplementary material for: Classification of Non-Small Cell Lung Cancer Based on Copy Number Alterations
Source: PLoS One. 2014 Feb 5;9(2):e88300. doi: 10.1371/journal.pone.0088300 (PMC3914971; doi:10.1371/journal.pone.0088300)
Supplement: File S4 — The annotation of the 266 selected probes. (XLSX) [file pone.0088300.s004.xlsx]

## Sheet: Sheet1
Probe	ACA.mean	SCC.mean	fold.change	t.test.pvalue	dbSNP.RS.ID	Chromosome	Physical.Position	Strand	Cytoband	SEQUENCE	Allele.A	Allele.B	Associated.Gene	Associated.Gene.Symbol	expr.smoking.packyears.cor	expr.smoking.packyears.cor.p.value	expr.smoking.packyears.cor.FDR
SNP_A-1780958	1.90163	2.12849	0.893418	4.74061e-08	rs139314	22	37824104	-	q13.1	ggatgagatcattagg[A/G]agagaaaagaactggc	A	G	NM_181773 // intron // 0 // Hs.440515 // ARP10 // 164668 // Homo sapiens ARP10 protein (ARP10), mRNA. /// ENST00000348946 // intron // 0 // --- // --- // --- // ARP10 protein [Source:RefSeq_peptide;Acc:NP_861438] /// ENST00000342641 // intron // 0 // --- // --- // --- // ARP10 protein [Source:RefSeq_peptide;Acc:NP_861438]	ARP10	0.0955446	0.121479	0.301995
SNP_A-1784452	1.91298	1.78075	1.07425	3.17506e-05	rs1872165	3	47439761	-	p21.31	ggccctgctggtagaa[A/G]ctggggatctggggtt	A	G	NM_012235 // intron // 0 // Hs.531789 // SCAP // 22937 // Homo sapiens SREBP cleavage-activating protein (SCAP), mRNA. /// ENST00000360832 // intron // 0 // --- // --- // --- // Sterol regulatory element binding protein cleavage-activating protein (SREBP cleavage-activating protein) (SCAP). [Source:Unipro /// ENST00000265565 // intron // 0 // --- // --- // --- // Sterol regulatory element binding…	SCAP	-0.133999	0.0295012	0.123857
SNP_A-1784599	2.15851	2.64441	0.816254	1.07842e-06	rs6806616	3	198005941	+	q29	ggcctcaactagccaa[C/G]gaagcttgcatttatt	C	G	NM_002577 // intron // 0 // Hs.518530 // PAK2 // 5062 // Homo sapiens p21 (CDKN1A)-activated kinase 2 (PAK2), mRNA. /// ENST00000327134 // intron // 0 // --- // --- // --- // Serine/threonine-protein kinase PAK 2 (EC 2.7.1.37) (p21-activated kinase 2) (PAK-2) (PAK65) (Gamma-PAK) (S6/H4 kinase). [Source	PAK2	0.0924419	0.134111	0.318753
SNP_A-1787219	2.19577	1.98323	1.10717	3.52601e-07	rs2053320	2	222803985	+	q36.1	gggaacaggatcatct[C/G]aaacagcacccatgtt	C	G	NM_181461 // downstream // 87571 // Hs.42146 // PAX3 // 5077 // Homo sapiens paired box gene 3 (Waardenburg syndrome 1) (PAX3), transcript variant PAX3G, mRNA. /// NM_153038 // upstream // 184386 // --- // FLJ32447 // 151278 // Homo sapiens hypothetical protein FLJ32447 (FLJ32447), mRNA. /// NM_181459 // downstream // 86127 // Hs.42146 // PAX3 // 5077 // Homo sapiens paired box gene 3 (Waardenbur…	PAX3	0.119321	0.0528106	0.177818
SNP_A-1787462	2.0501	2.10118	0.975687	0.126753	rs17031146	2	98495201	+	q11.2	gggaatacagatgagg[A/G]aggaactgattcagcc	A	G	NM_001566 // intron // 0 // Hs.469386 // INPP4A // 3631 // Homo sapiens inositol polyphosphate-4-phosphatase, type I, 107kDa (INPP4A), transcript variant b, mRNA. /// NM_004027 // intron // 0 // Hs.469386 // INPP4A // 3631 // Homo sapiens inositol polyphosphate-4-phosphatase, type I, 107kDa (INPP4A), transcript variant a, mRNA. /// ENST00000319270 // intron // 0 // --- // --- // --- // Type I ino…	INPP4A	0.0242234	0.695226	0.818274
SNP_A-1788772	2.05284	1.87172	1.09676	2.3066e-08	rs1347998	2	223713869	+	q36.1	gggattagttaaatcc[C/G]caagctttgagtgacc	C	G	NM_080671 // upstream // 28563 // Hs.348522 // KCNE4 // 23704 // Homo sapiens potassium voltage-gated channel, Isk-related family, member 4 (KCNE4), mRNA. /// NM_004457 // downstream // 80246 // Hs.471461 // ACSL3 // 2181 // Homo sapiens acyl-CoA synthetase long-chain family member 3 (ACSL3), transcript variant 1, mRNA. /// NM_203372 // downstream // 80246 // Hs.471461 // ACSL3 // 2181 // Homo sa…	KCNE4	0.00471365	0.93924	0.963815
SNP_A-1790137	1.88553	2.16108	0.872496	6.73335e-11	rs4482600	22	28904440	-	q12.2	ggggaatgaagtgaaa[A/T]tctgcccactggctaa	A	T	NM_152510 // downstream // 6843 // Hs.120391 // HORMAD2 // 150280 // Homo sapiens HORMA domain containing 2 (HORMAD2), mRNA. /// NM_002309 // downstream // 56555 // Hs.2250 // LIF // 3976 // Homo sapiens leukemia inhibitory factor (cholinergic differentiation factor) (LIF), mRNA. /// ENST00000354248 // downstream // 7358 // --- // --- // --- // HORMA domain containing 2 [Source:RefSeq_peptide;Acc…	HORMAD2	0.0788768	0.201423	0.403818
SNP_A-1798360	2.11519	1.95226	1.08346	0.000225681	rs2894511	2	224291332	+	q36.1	gtaaagttgaagcaga[A/C]tactcattgcagttgt	A	C	NM_003469 // intron // 0 // Hs.516726 // SCG2 // 7857 // Homo sapiens secretogranin II (chromogranin C) (SCG2), mRNA. /// ENST00000305409 // intron // 0 // --- // --- // --- // Secretogranin-2 precursor (Secretogranin II) (SgII) (Chromogranin C) [Contains: Secretoneurin (SN)]. [Source:Uniprot/SWISSPROT;A	SCG2	0.115695	0.0604893	0.19155
SNP_A-1799832	2.10019	1.98398	1.05858	0.00626094	rs6589964	11	122375893	+	q24.1	gtacacacacaaaatg[A/C]acaaatagtgggaaga	A	C	NM_153201 // downstream // 57759 // Hs.180414 // HSPA8 // 3312 // Homo sapiens heat shock 70kDa protein 8 (HSPA8), transcript variant 2, mRNA. /// NM_006597 // downstream // 57518 // Hs.180414 // HSPA8 // 3312 // Homo sapiens heat shock 70kDa protein 8 (HSPA8), transcript variant 1, mRNA. /// ENST00000343035 // upstream // 18304 // --- // --- // --- // --- /// ENST00000278904 // downstream // 577…	HSPA8	0.203599	0.000876886	0.0153362
SNP_A-1801079	1.41827	1.30538	1.08648	0.00412495	rs6523769	X	103111418	-	q22.2	gtagcaatgagcatga[C/T]ggaaattaagtgatgt	C	T	NM_001012755 // downstream // 38626 // Hs.530359 // MCART6 // 401612 // Homo sapiens mitochondrial carrier triple repeat 6 (MCART6), mRNA. /// ENST00000243297 // downstream // 10283 // --- // --- // --- // PREDICTED: similar to histone H2B-related protein [Source:RefSeq_peptide_predicted;Acc:XP_210048] /// ENST00000321304 // downstream // 38626 // --- // --- // --- // --- /// ENST00000299903 // u…	MCART6	-0.181418	0.0030935	0.0250992
SNP_A-1811888	2.01413	2.18989	0.919741	7.59185e-06	rs10772132	12	9816179	-	p13.31	gtggaaaataatcaca[A/C]cttggagaaattatca	A	C	NM_016523 // upstream // 55165 // Hs.183125 // KLRF1 // 51348 // Homo sapiens killer cell lectin-like receptor subfamily F, member 1 (KLRF1), mRNA. /// NM_001781 // upstream // 11415 // Hs.208854 // CD69 // 969 // Homo sapiens CD69 antigen (p60, early T-cell activation antigen) (CD69), mRNA. /// ENST00000279545 // upstream // 55165 // --- // --- // --- // Killer cell lectin-like receptor subfamil…	KLRF1	0.0988535	0.109048	0.284381
SNP_A-1814110	1.96077	1.74677	1.12251	8.1774e-06	rs16994360	4	38076029	+	p14	gtgtcctgcagttccc[C/T]aaagtaggcttatatc	C	T	NM_015173 // downstream // 112669 // Hs.585223 // TBC1D1 // 23216 // Homo sapiens TBC1 (tre-2/USP6, BUB2, cdc16) domain family, member 1 (TBC1D1), mRNA. /// NM_016531 // upstream // 412354 // Hs.298658 // KLF3 // 51274 // Homo sapiens Kruppel-like factor 3 (basic) (KLF3), mRNA. /// ENST00000261439 // downstream // 112669 // --- // --- // --- // TBC1 domain family member 1. [Source:Uniprot/SWISSPR…	TBC1D1	0.0995313	0.10663	0.281697
SNP_A-1816067	2.03163	1.77925	1.14185	5.6922e-09	rs10024594	4	18347442	+	p15.32	gttacataatcactcc[A/G]gatgtgggtggggagc	A	G	ENST00000360734 // downstream // 412459 // --- // --- // --- // --- /// ENST00000359144 // downstream // 177083 // --- // --- // --- // ---	---	0.0125595	0.839051	0.913201
SNP_A-1819093	2.16207	1.96677	1.0993	0.000375062	rs4558493	18	62224090	+	q22.1	gttgcctgcagaatta[C/G]cttgaatatgtagatt	C	G	NM_021153 // downstream // 98211 // Hs.42771 // CDH19 // 28513 // Homo sapiens cadherin 19, type 2 (CDH19), mRNA. /// NM_004361 // downstream // 524936 // Hs.130306 // CDH7 // 1005 // Homo sapiens cadherin 7, type 2 (CDH7), transcript variant b, mRNA. /// NM_033646 // downstream // 524935 // Hs.130306 // CDH7 // 1005 // Homo sapiens cadherin 7, type 2 (CDH7), transcript variant a, mRNA. /// ENST0…	CDH19	0.100053	0.104797	0.281575
SNP_A-1828994	2.36437	2.19688	1.07624	0.00603615	rs17026130	1	212687128	+	q41	taaggctccaatctgc[C/G]atgttctagacataca	C	G	NM_206933 // intron // 0 // Hs.232072 // USH2A // 7399 // Homo sapiens Usher syndrome 2A (autosomal recessive, mild) (USH2A), transcript variant 2, mRNA. /// ENST00000307340 // intron // 0 // --- // --- // --- // usherin isoform B [Source:RefSeq_peptide;Acc:NP_996816]	USH2A	0.105458	0.0872405	0.249527
SNP_A-1831151	1.91731	2.12118	0.903886	3.1914e-07	rs9621489	22	31278013	-	q12.3	taatgcccagtaaaaa[A/G]caggaaagatgtcttg	A	G	NM_003490 // intron // 0 // Hs.584827 // SYN3 // 8224 // Homo sapiens synapsin III (SYN3), transcript variant IIIa, mRNA. /// NM_133633 // intron // 0 // Hs.584827 // SYN3 // 8224 // Homo sapiens synapsin III (SYN3), transcript variant IIIc, mRNA. /// NM_133632 // intron // 0 // Hs.584827 // SYN3 // 8224 // Homo sapiens synapsin III (SYN3), transcript variant IIIb, mRNA. /// ENST00000332840 // in…	SYN3	0.0326555	0.597352	0.774459
SNP_A-1831208	1.98024	1.83075	1.08165	0.00127423	rs1336912	13	82383061	+	q31.1	taatgcttctgagtaa[A/C]ctcaatggatttcaga	A	C	NM_005842 // upstream // 2569974 // Hs.18676 // SPRY2 // 10253 // Homo sapiens sprouty homolog 2 (Drosophila) (SPRY2), mRNA. /// ENST00000258661 // upstream // 2569974 // --- // --- // --- // Sprouty homolog 2 (Spry-2). [Source:Uniprot/SWISSPROT;Acc:O43597] /// ENST00000314900 // downstream // 8157 // --- // --- // --- // ---	SPRY2	-0.0880234	0.153812	0.349693
SNP_A-1834667	2.01779	1.87677	1.07514	2.91806e-05	rs899486	4	8442540	-	p16.1	taccacccactgctcc[A/G]caaccttccaaaaccc	A	G	Y11411 // downstream // 43982 // Hs.479122 // ACOX3 // 8310 // H.sapiens mRNA for pristanoyl-CoA oxidase. /// NM_003501 // downstream // 43977 // Hs.479122 // ACOX3 // 8310 // Homo sapiens acyl-Coenzyme A oxidase 3, pristanoyl (ACOX3), mRNA. /// NM_053044 // downstream // 15631 // Hs.479119 // HTRA3 // 94031 // Homo sapiens HtrA serine peptidase 3 (HTRA3), mRNA. /// ENST00000356406 // downstream …	ACOX3	0.00949709	0.87794	0.930407
SNP_A-1836464	1.98894	2.12129	0.93761	0.00121095	rs12958098	18	18399377	-	q11.2	tactccagcaattccc[A/G]gcagtcttttttaaac	A	G	NM_203291 // upstream // 368460 // Hs.546282 // RBBP8 // 5932 // Homo sapiens retinoblastoma binding protein 8 (RBBP8), transcript variant 2, mRNA. /// NM_002894 // upstream // 367916 // Hs.546282 // RBBP8 // 5932 // Homo sapiens retinoblastoma binding protein 8 (RBBP8), transcript variant 1, mRNA. /// NM_022663 // upstream // 150562 // Hs.406709 // CTAGE1 // 64693 // Homo sapiens cutaneous T-cel…	RBBP8	0.0210657	0.733336	0.833622
SNP_A-1838529	1.43654	1.28065	1.12173	0.00110762	---	X	111344259	-	q23	tagaatgtacacatga[A/G]gtcatctattattaaa	A	G	NM_012471 // upstream // 212110 // Hs.247868 // TRPC5 // 7224 // Homo sapiens transient receptor potential cation channel, subfamily C, member 5 (TRPC5), mRNA. /// NM_001004308 // upstream // 159613 // Hs.368140 // ZCCHC16 // 340595 // Homo sapiens zinc finger, CCHC domain containing 16 (ZCCHC16), mRNA. /// ENST00000262839 // upstream // 212110 // --- // --- // --- // Short transient receptor pot…	TRPC5	-0.170003	0.00561773	0.0364467
SNP_A-1840038	1.93332	2.11151	0.915611	7.67574e-05	rs4821283	22	33395704	+	q12.3	tagcaagtgagagaaa[A/T]tatcttatcggggtca	A	T	NM_133642 // upstream // 754740 // Hs.474667 // LARGE // 9215 // Homo sapiens like-glycosyltransferase (LARGE), transcript variant 2, mRNA. /// NM_001008494 // upstream // 390980 // Hs.567637 // RAXLX // 91464 // Homo sapiens RAX-like homeobox (RAXLX), mRNA. /// NM_004737 // upstream // 754824 // Hs.474667 // LARGE // 9215 // Homo sapiens like-glycosyltransferase (LARGE), transcript variant 1, mR…	LARGE	0.0974847	0.114064	0.291595
SNP_A-1840607	1.90115	1.75677	1.08218	7.84496e-05	rs2128213	8	3479839	-	p23.2	tagcctaggagcaagc[A/G]gctgtaccctatagcc	A	G	NM_001147 // downstream // 2867762 // Hs.553484 // ANGPT2 // 285 // Homo sapiens angiopoietin 2 (ANGPT2), mRNA. /// NM_033225 // upstream // 225303 // Hs.571466 // CSMD1 // 64478 // Homo sapiens CUB and Sushi multiple domains 1 (CSMD1), mRNA. /// NM_024596 // upstream // 2796641 // Hs.490892 // MCPH1 // 79648 // Homo sapiens microcephaly, primary autosomal recessive 1 (MCPH1), mRNA. /// ENST00000…	ANGPT2	-0.0889728	0.149405	0.3426
SNP_A-1844978	2.22337	2.65667	0.8369	4.15591e-06	rs1523052	3	189907631	+	q28	tataattctggctcgc[C/G]cgcctatttatttttt	C	G	NM_005578 // intron // 0 // Hs.444362 // LPP // 4026 // Homo sapiens LIM domain containing preferred translocation partner in lipoma (LPP), mRNA. /// ENST00000312675 // intron // 0 // --- // --- // --- // Lipoma-preferred partner (LIM domain-containing preferred translocation partner in lipoma). [Source:Uniprot/SWISSPROT;Acc:Q93052	LPP	0.243992	6.16752e-05	0.00477211
SNP_A-1845795	1.43399	1.25151	1.14581	8.31738e-05	rs11092636	X	84613571	-	q21.2	tatagtctaatgtaac[C/T]gaagagagtttccaga	C	T	NM_001037312 // downstream // 312086 // Hs.496449 // --- // --- // --- /// NM_000390 // downstream // 312086 // Hs.496449 // CHM // 1121 // Homo sapiens choroideremia (Rab escort protein 1) (CHM), transcript variant 2950156, mRNA. /// NM_024921 // upstream // 172678 // Hs.267038 // POF1B // 79983 // Homo sapiens premature ovarian failure, 1B (POF1B), mRNA. /// ENST00000276124 // upstream // 17272…	---	-0.118791	0.0538798	0.17915
SNP_A-1846851	2.12952	2.72065	0.782726	8.44223e-10	rs13091309	3	191015786	+	q28	tatcacaaccttttca[C/T]gtaacaaatcactttg	C	T	NM_003722 // intron // 0 // Hs.137569 // TP73L // 8626 // Homo sapiens tumor protein p73-like (TP73L), mRNA. /// ENST00000264731 // intron // 0 // --- // --- // --- // Tumor protein p73-like (p73L) (p63) (Tumor protein 63) (TP63) (p51) (p40) (Keratinocyte transcription factor KET) (Chronic ulcer /// ENST00000320472 // intron // 0 // --- // --- // --- // Tumor protein p73-like (p73L) (p63) (Tumor …	TP73L	0.193271	0.00160394	0.018597
SNP_A-1849551	1.38654	1.2828	1.08087	0.00887386	rs6610619	X	41447611	-	p11.4	tatgggattgaatcta[A/G]agagtttaagccttac	A	G	ENST00000355101 // intron // 0 // --- // --- // --- // Peripheral plasma membrane protein CASK (EC 2.7.1.-) (hCASK) (Calcium/calmodulin-dependent serine protein kinase) (Lin-2 homolog /// ENST00000318588 // intron // 0 // --- // --- // --- // Peripheral plasma membrane protein CASK (EC 2.7.1.-) (hCASK) (Calcium/calmodulin-dependent serine protein kinase) (Lin-2 homolog	---	-0.140093	0.0228051	0.0994452
SNP_A-1852078	2.17635	1.97387	1.10258	0.000144092	rs935092	2	213846831	+	q34	tattggaatcctcaat[A/G]aagtgttaattcaaga	A	G	NM_024532 // upstream // 127791 // Hs.471316 // SPAG16 // 79582 // Homo sapiens sperm associated antigen 16 (SPAG16), transcript variant 1, mRNA. /// NM_001025436 // upstream // 127791 // Hs.471316 // SPAG16 // 79582 // Homo sapiens sperm associated antigen 16 (SPAG16), transcript variant 2, mRNA. /// NM_016260 // upstream // 6267 // Hs.374243 // ZNFN1A2 // 22807 // Homo sapiens zinc finger prote…	SPAG16	0.0606922	0.325923	0.552201
SNP_A-1856081	1.94784	1.77527	1.09721	4.47268e-07	rs17691826	5	143889870	-	q31.3	tcaatttgcttaccca[C/T]aaaggcacttcaaaat	C	T	ENST00000360711 // downstream // 21778 // --- // --- // --- // MGC4836 protein. [Source:Uniprot/SPTREMBL;Acc:Q6PID2] /// ENST00000330950 // downstream // 7126 // --- // --- // --- // ---	---	-0.158906	0.00970638	0.0506254
SNP_A-1859085	1.8551	2.04355	0.907782	1.17718e-05	rs1447114	9	92096354	-	q22.31	tcagcccactgacatc[C/T]gagttctggtctttgt	C	T	NM_002161 // intron // 0 // Hs.445403 // IARS // 3376 // Homo sapiens isoleucine-tRNA synthetase (IARS), transcript variant short, mRNA. /// NM_013417 // intron // 0 // Hs.445403 // IARS // 3376 // Homo sapiens isoleucine-tRNA synthetase (IARS), transcript variant long, mRNA. /// ENST00000360809 // intron // 0 // --- // --- // --- // Isoleucyl-tRNA synthetase, cytoplasmic (EC 6.1.1.5) (Isoleucine…	IARS	-0.0809248	0.189931	0.392202
SNP_A-1859249	2.05894	1.88892	1.09001	8.6771e-07	rs7907823	10	62569407	+	q21.2	tcagctccccgtacca[A/G]tgagcaacttggccac	A	G	AB018283 // upstream // 138203 // Hs.148670 // RHOBTB1 // 9886 // Homo sapiens mRNA for KIAA0740 protein, partial cds. /// NM_198225 // upstream // 138672 // Hs.148670 // RHOBTB1 // 9886 // Homo sapiens Rho-related BTB domain containing 1 (RHOBTB1), transcript variant 2, mRNA. /// NM_001032380 // upstream // 138672 // Hs.148670 // RHOBTB1 // 9886 // --- /// NM_014836 // upstream // 195412 // Hs.1…	RHOBTB1	0.0644345	0.296924	0.517374
SNP_A-1863992	2.01404	2.23806	0.899902	3.46803e-05	rs9955869	18	19876597	-	q11.2	tccacaactagacata[C/T]accccagcaatgtttt	C	T	NM_153211 // intron // 0 // Hs.128576 // C18orf17 // 125488 // Homo sapiens chromosome 18 open reading frame 17 (C18orf17), mRNA. /// ENST00000304621 // intron // 0 // --- // --- // --- // ---	C18orf17	0.0287772	0.641608	0.795929
SNP_A-1865912	1.98856	1.82054	1.09229	5.51332e-06	rs10822908	10	68175936	-	q21.3	tcccaatggcaaaacc[A/G]actttgttacgtctga	A	G	NM_013266 // intron // 0 // Hs.325275 // CTNNA3 // 29119 // Homo sapiens catenin (cadherin-associated protein), alpha 3 (CTNNA3), mRNA. /// ENST00000330298 // intron // 0 // --- // --- // --- // Alpha-3 catenin (Alpha T-catenin) (Cadherin-associated protein). [Source:Uniprot/SWISSPROT;Acc:Q9UI47]	CTNNA3	0.00305141	0.960645	0.975311
SNP_A-1867842	2.11322	2.27989	0.926895	5.6498e-05	rs6546477	2	69192996	-	p13.3	tcctacactttcacat[G/T]acagtggccatgagct	G	T	NM_018153 // intron // 0 // Hs.165859 // ANTXR1 // 84168 // Homo sapiens anthrax toxin receptor 1 (ANTXR1), transcript variant 3, mRNA. /// NM_053034 // intron // 0 // Hs.165859 // ANTXR1 // 84168 // Homo sapiens anthrax toxin receptor 1 (ANTXR1), transcript variant 2, mRNA. /// NM_032208 // intron // 0 // Hs.165859 // ANTXR1 // 84168 // Homo sapiens anthrax toxin receptor 1 (ANTXR1), transcript …	ANTXR1	0.0437106	0.479454	0.682004
SNP_A-1874045	1.42904	1.27387	1.12181	0.000193061	rs1510232	X	23353125	+	p22.11	tctcatgaggacaagc[C/T]acagaaattcattata	C	T	NM_006406 // upstream // 92164 // Hs.83383 // PRDX4 // 10549 // Homo sapiens peroxiredoxin 4 (PRDX4), mRNA. /// NM_173495 // downstream // 181049 // Hs.319503 // PTCHD1 // 139411 // Homo sapiens patched domain containing 1 (PTCHD1), mRNA. /// ENST00000322632 // upstream // 92164 // --- // --- // --- // Peroxiredoxin 4 (EC 1.11.1.15) (Prx-IV) (Thioredoxin peroxidase AO372) (Thioredoxin-dependent p…	PRDX4	-0.105091	0.0883529	0.25002
SNP_A-1875103	2.04163	1.86441	1.09506	5.42241e-07	rs12328631	2	222934812	-	q36.1	tctctcagtcttagga[G/T]gtagggaacattcttc	G	T	NM_181460 // intron // 0 // Hs.42146 // PAX3 // 5077 // Homo sapiens paired box gene 3 (Waardenburg syndrome 1) (PAX3), transcript variant PAX3H, mRNA. /// NM_181459 // intron // 0 // Hs.42146 // PAX3 // 5077 // Homo sapiens paired box gene 3 (Waardenburg syndrome 1) (PAX3), transcript variant PAX3E, mRNA. /// NM_181458 // intron // 0 // Hs.42146 // PAX3 // 5077 // Homo sapiens paired box gene 3 …	PAX3	0.0672519	0.276259	0.493187
SNP_A-1875731	2.02548	1.79978	1.1254	1.2245e-07	rs7713477	5	168760894	-	q35.1	tctcttgtattttcca[A/C]aaattgatagttagat	A	C	NM_003062 // upstream // 100603 // Hs.570882 // SLIT3 // 6586 // Homo sapiens slit homolog 3 (Drosophila) (SLIT3), mRNA. /// NM_017785 // upstream // 182461 // Hs.368710 // FLJ20364 // 54908 // Homo sapiens hypothetical protein FLJ20364 (FLJ20364), mRNA. /// ENST00000355963 // upstream // 100603 // --- // --- // --- // Slit homolog 3 protein precursor (Slit-3) (Multiple epidermal growth factor-li…	SLIT3	-0.106308	0.0847096	0.246511
SNP_A-1876845	2.05466	1.85118	1.10992	2.77505e-05	rs898798	8	9266137	+	p23.1	tctgccaaagtaagca[C/T]ggatttaggatctttg	C	T	NM_024607 // upstream // 220521 // Hs.458513 // PPP1R3B // 79660 // Homo sapiens protein phosphatase 1, regulatory (inhibitor) subunit 3B (PPP1R3B), mRNA. /// NM_003747 // upstream // 184722 // Hs.370267 // TNKS // 8658 // Homo sapiens tankyrase, TRF1-interacting ankyrin-related ADP-ribose polymerase (TNKS), mRNA. /// ENST00000310455 // upstream // 220521 // --- // --- // --- // protein phosphata…	PPP1R3B	-0.0704847	0.253776	0.482157
SNP_A-1878280	1.7926	1.9657	0.911938	4.01978e-06	rs10816798	9	109180685	+	q31.3	tctgtcccaagagtgg[C/T]catgcccatcaacaaa	C	T	NM_002829 // downstream // 39388 // Hs.436429 // PTPN3 // 5774 // Homo sapiens protein tyrosine phosphatase, non-receptor type 3 (PTPN3), mRNA. /// NM_018424 // upstream // 18443 // Hs.269180 // EPB41L4B // 54566 // Homo sapiens erythrocyte membrane protein band 4.1 like 4B (EPB41L4B), transcript variant 1, mRNA. /// NM_019114 // upstream // 18443 // Hs.269180 // EPB41L4B // 54566 // Homo sapiens…	PTPN3	-0.0289467	0.639646	0.795929
SNP_A-1880735	1.96841	1.78892	1.10033	2.24126e-08	rs676098	3	40806123	+	p22.1	tcttggattatctgga[C/T]gaacccaacatgatca	C	T	NM_001904 // upstream // 409881 // Hs.476018 // CTNNB1 // 1499 // Homo sapiens catenin (cadherin-associated protein), beta 1, 88kDa (CTNNB1), mRNA. /// ENST00000301828 // downstream // 27829 // --- // --- // --- // PREDICTED: similar to ribosomal protein S27 [Source:RefSeq_peptide_predicted;Acc:XP_371630] /// ENST00000349496 // upstream // 409881 // --- // --- // --- // Beta-catenin. [Source:Unip…	CTNNB1	-0.037404	0.545132	0.743032
SNP_A-1891349	2.21024	2.73548	0.807989	5.19257e-06	rs9864066	3	189895821	+	q28	tgattagaaatattaa[A/C]tgttgctggtctttag	A	C	NM_005578 // intron // 0 // Hs.444362 // LPP // 4026 // Homo sapiens LIM domain containing preferred translocation partner in lipoma (LPP), mRNA. /// ENST00000312675 // intron // 0 // --- // --- // --- // Lipoma-preferred partner (LIM domain-containing preferred translocation partner in lipoma). [Source:Uniprot/SWISSPROT;Acc:Q93052	LPP	0.211121	0.000554332	0.0122877
SNP_A-1896562	1.90947	2.21516	0.862001	3.64686e-11	rs9605417	22	16712186	+	q11.21	tgctagaagcctctga[A/C]agacgggacgttccac	A	C	AB037785 // intron // 0 // Hs.165551 // MICAL3 // 57553 // Homo sapiens mRNA for KIAA1364 protein, partial cds. /// ENST00000207726 // intron // 0 // --- // --- // --- // Protein MICAL-3. [Source:Uniprot/SWISSPROT;Acc:Q7RTP6]	MICAL3	0.0244568	0.692437	0.818274
SNP_A-1896590	2.13149	1.81699	1.17309	5.24154e-05	rs10216716	8	14132107	-	p22	tgctagattgtctcca[C/T]gactcttttctgttcc	C	T	NM_139167 // intron // 0 // Hs.567687 // SGCZ // 137868 // Homo sapiens sarcoglycan zeta (SGCZ), mRNA. /// ENST00000329135 // intron // 0 // --- // --- // --- // Zeta-sarcoglycan (Zeta-SG) (ZSG1). [Source:Uniprot/SWISSPROT;Acc:Q96LD1]	SGCZ	-0.0597129	0.333805	0.55844
SNP_A-1902675	1.4549	1.29591	1.12269	0.000825556	rs2984344	X	71306635	+	q13.1	tggctaagtcatcata[C/T]ctagctggattcaaaa	C	T	NM_004143 // intron // 0 // Hs.40403 // CITED1 // 4435 // Homo sapiens Cbp/p300-interacting transactivator, with Glu/Asp-rich carboxy-terminal domain, 1 (CITED1), mRNA. /// ENST00000246139 // intron // 0 // --- // --- // --- // Cbp/p300-interacting transactivator 1 (Melanocyte-specific protein 1). [Source:Uniprot/SWISSPROT;Acc:Q99966]	CITED1	-0.163562	0.00774657	0.0429289
SNP_A-1903216	2.03918	1.81667	1.12249	3.84017e-10	rs9834227	3	55340333	+	p14.3	tggcttgattccgatg[A/G]actgattgatagtcaa	A	G	NM_018398 // downstream // 256711 // Hs.128594 // CACNA2D3 // 55799 // Homo sapiens calcium channel, voltage-dependent, alpha 2/delta 3 subunit (CACNA2D3), mRNA. /// NM_020678 // upstream // 403221 // Hs.567551 // HT017 // 57408 // Homo sapiens HT017 protein (HT017), mRNA. /// NM_003392 // downstream // 134451 // Hs.152213 // WNT5A // 7474 // Homo sapiens wingless-type MMTV integration site famil…	CACNA2D3	-0.0291212	0.637627	0.795929
SNP_A-1903993	2.16389	2.18763	0.989148	0.681481	rs4559283	8	43146167	-	p11.21	tgggcaaggttctcat[C/T]agtaaactcagtgtgc	C	T	ENST00000332689 // downstream // 3818 // --- // --- // --- // TMEM76 protein (Fragment). [Source:Uniprot/SPTREMBL;Acc:Q8IVU6] /// ENST00000297798 // upstream // 8664 // --- // --- // --- // ---	---	0.0612104	0.321802	0.548713
SNP_A-1908004	2.12558	1.95301	1.08836	0.000290088	rs10897731	11	80330262	+	q14.1	tgtaatttatgtatcc[A/G]ccttacctgaatatta	A	G	NM_001031 // upstream // 1747987 // Hs.557301 // RPS28 // 6234 // Homo sapiens ribosomal protein S28 (RPS28), mRNA. /// ENST00000357859 // upstream // 1747987 // --- // --- // --- // 40S ribosomal protein S28. [Source:Uniprot/SWISSPROT;Acc:P62857] /// ENST00000355278 // downstream // 1843733 // --- // --- // --- // ---	RPS28	0.0822405	0.182805	0.392147
SNP_A-1909268	2.08043	1.96538	1.05854	0.000476687	rs16974920	16	25505508	+	p12.1	tgtatgggaacttgga[C/T]ggtgagaaccaagtgt	C	T	NM_006040 // upstream // 105732 // Hs.510835 // HS3ST4 // 9951 // Homo sapiens heparan sulfate (glucosamine) 3-O-sulfotransferase 4 (HS3ST4), mRNA. /// ENST00000358928 // downstream // 445853 // --- // --- // --- // --- /// ENST00000305473 // downstream // 445480 // --- // --- // --- // --- /// ENST00000331351 // upstream // 105732 // --- // --- // --- // Heparan sulfate glucosamine 3-O-sulfotran…	HS3ST4	-0.084433	0.171372	0.376736
SNP_A-1910987	1.92596	2.14043	0.899801	1.27134e-08	rs12628640	22	26060381	-	q12.1	tgtctcattctactca[C/T]gcctctctgagtgtgt	C	T	NM_002430 // downstream // 408439 // Hs.268515 // MN1 // 4330 // Homo sapiens meningioma (disrupted in balanced translocation) 1 (MN1), mRNA. /// NM_001886 // downstream // 709195 // Hs.57690 // CRYBA4 // 1413 // Homo sapiens crystallin, beta A4 (CRYBA4), mRNA. /// ENST00000302326 // downstream // 408439 // --- // --- // --- // Probable tumor suppressor protein MN1. [Source:Uniprot/SWISSPROT;Acc:…	MN1	0.0816239	0.186119	0.392202
SNP_A-1912323	2.09591	1.92624	1.08809	4.71822e-06	rs1621245	10	29394740	+	p12.1	tgtgattataggaagg[C/G]acattaaggtacaaac	C	G	NM_032517 // upstream // 223290 // Hs.558572 // LYZL1 // 84569 // Homo sapiens lysozyme-like 1 (LYZL1), mRNA. /// ENST00000239738 // upstream // 223290 // --- // --- // --- // lysozyme-like 1 [Source:RefSeq_peptide;Acc:NP_115906] /// ENST00000277685 // upstream // 166318 // --- // --- // --- // ---	LYZL1	0.000591114	0.992373	0.992373
SNP_A-1913649	2.10952	1.96957	1.07106	0.000209795	rs2738287	2	217175342	+	q35	tgtgtagatagattga[C/T]caaggggcatttgtgg	C	T	BC043341 // downstream // 2129 // Hs.516674 // SMARCAL1 // 50485 // Homo sapiens SWI/SNF related, matrix associated, actin dependent regulator of chromatin, subfamily a-like 1, mRNA (cDNA clone MG /// NM_000998 // upstream // 13731 // Hs.433701 // RPL37A // 6168 // Homo sapiens ribosomal protein L37a (RPL37A), mRNA. /// NM_014140 // downstream // 2097 // Hs.516674 // SMARCAL1 // 50485 // Homo sap…	SMARCAL1	0.00537927	0.930681	0.959539
SNP_A-1920098	2.27303	2.11022	1.07716	0.000662964	rs301734	1	212680961	-	q41	ttaatcagaccattac[A/C]aaattgaataaatggc	A	C	NM_206933 // intron // 0 // Hs.232072 // USH2A // 7399 // Homo sapiens Usher syndrome 2A (autosomal recessive, mild) (USH2A), transcript variant 2, mRNA. /// ENST00000307340 // intron // 0 // --- // --- // --- // usherin isoform B [Source:RefSeq_peptide;Acc:NP_996816]	USH2A	0.120688	0.0501356	0.170975
SNP_A-1923125	2.02279	2.18409	0.926149	1.87523e-05	rs10178492	2	55870542	-	p16.1	ttagcctctagaagca[A/G]aggtttctcagctatg	A	G	U03877 // downstream // 134848 // Hs.76224 // EFEMP1 // 2202 // Human extracellular protein (S1-5) mRNA, complete cds. /// NM_018894 // downstream // 134206 // Hs.76224 // EFEMP1 // 2202 // Homo sapiens EGF-containing fibulin-like extracellular matrix protein 1 (EFEMP1), transcript variant 2, mRNA. /// NM_004105 // downstream // 134206 // Hs.76224 // EFEMP1 // 2202 // Homo sapiens EGF-containing …	EFEMP1	-0.0203743	0.741772	0.83848
SNP_A-1926356	2.155	1.98699	1.08456	2.27141e-05	rs6740657	2	221292318	+	q35	ttattatgactaaagc[A/T]actacaaatattctta	A	T	NM_004438 // downstream // 815936 // Hs.371218 // EPHA4 // 2043 // Homo sapiens EPH receptor A4 (EPHA4), mRNA. /// ENST00000281821 // downstream // 815936 // --- // --- // --- // Ephrin type-A receptor 4 precursor (EC 2.7.1.112) (Tyrosine-protein kinase receptor SEK) (Receptor protein-tyrosine kinase HEK8) /// ENST00000355668 // upstream // 901105 // --- // --- // --- // ---	EPHA4	0.12636	0.0402084	0.152792
SNP_A-1926433	1.81865	2.05484	0.885059	6.68279e-10	rs134240	22	33866481	-	q12.3	ttattcacacaagtta[A/C]aatttggaaataacct	A	C	NM_001008494 // downstream // 58549 // Hs.567637 // RAXLX // 91464 // Homo sapiens RAX-like homeobox (RAXLX), mRNA. /// NM_005487 // upstream // 111569 // Hs.197086 // HMG2L1 // 10042 // Homo sapiens high-mobility group protein 2-like 1 (HMG2L1), transcript variant 1, mRNA. /// NM_014250 // upstream // 111569 // Hs.197086 // HMG2L1 // 10042 // Homo sapiens high-mobility group protein 2-like 1 (HM…	RAXLX	-0.0301218	0.62611	0.795929
SNP_A-1928767	2.20567	1.99011	1.10832	2.85848e-06	rs4517409	10	67139339	+	q21.3	ttcagacaaattgcaa[A/G]catcattttttctaca	A	G	NM_013266 // downstream // 210755 // Hs.325275 // CTNNA3 // 29119 // Homo sapiens catenin (cadherin-associated protein), alpha 3 (CTNNA3), mRNA. /// ENST00000355140 // upstream // 1216480 // --- // --- // --- // --- /// ENST00000326531 // downstream // 2084998 // --- // --- // --- // --- /// ENST00000330298 // downstream // 210755 // --- // --- // --- // Alpha-3 catenin (Alpha T-catenin) (Cadheri…	CTNNA3	0.106122	0.0852596	0.246511
SNP_A-1933079	1.86923	2.12903	0.877972	3.75462e-10	rs5748919	22	16018685	+	q11.1	ttcggtgcttggatta[C/T]actatatttggaattt	C	T	NM_017829 // intron // 0 // Hs.26890 // CECR5 // 27440 // Homo sapiens cat eye syndrome chromosome region, candidate 5 (CECR5), transcript variant 1, mRNA. /// ENST00000155674 // intron // 0 // --- // --- // --- // Cat eye syndrome critical region protein 5 precursor. [Source:Uniprot/SWISSPROT;Acc:Q9BXW7]	CECR5	0.00815327	0.895104	0.944832
SNP_A-1934176	2.08654	2.69065	0.775479	8.1739e-08	rs1861876	3	187455793	+	q27.2	ttctcatggtgcttac[C/T]gactgtccagtgggac	C	T	NM_001346 // intron // 0 // Hs.171499 // DGKG // 1608 // Homo sapiens diacylglycerol kinase, gamma 90kDa (DGKG), mRNA. /// ENST00000265022 // intron // 0 // --- // --- // --- // Diacylglycerol kinase, gamma (EC 2.7.1.107) (Diglyceride kinase) (DGK- gamma) (DAG kinase gamma). [Source:Uniprot/SWISSPROT;Acc: /// ENST00000344484 // intron // 0 // --- // --- // --- // Diacylglycerol kinase, gamma (EC …	DGKG	0.259841	1.90663e-05	0.00428042
SNP_A-1935209	2.18899	1.98753	1.10136	6.77168e-05	rs10905021	10	6900383	+	p14	ttctgccaattgttta[C/T]ctttagtcaaagggca	C	T	NM_006257 // upstream // 238139 // Hs.498570 // PRKCQ // 5588 // Homo sapiens protein kinase C, theta (PRKCQ), mRNA. /// ENST00000357287 // upstream // 238139 // --- // --- // --- // Protein kinase C, theta type (EC 2.7.1.-) (nPKC-theta). [Source:Uniprot/SWISSPROT;Acc:Q04759] /// ENST00000356312 // downstream // 6769 // --- // --- // --- // HERV-K_10p14 provirus Rec protein. [Source:Uniprot/SWISS…	PRKCQ	0.0682146	0.269426	0.493187
SNP_A-1937426	2.29106	2.12656	1.07735	0.000621238	rs1158513	1	184476215	+	q31.1	ttgaaattataatgga[A/G]gaaacttactgcctag	A	G	NM_024420 // downstream // 786445 // Hs.497200 // PLA2G4A // 5321 // Homo sapiens phospholipase A2, group IVA (cytosolic, calcium-dependent) (PLA2G4A), mRNA. /// ENST00000360968 // upstream // 1818898 // --- // --- // --- // --- /// ENST00000264143 // downstream // 786445 // --- // --- // --- // Cytosolic phospholipase A2 (cPLA2) (Phospholipase A2 group IVA) [Includes: Phospholipase A2 (EC 3.1.1.…	PLA2G4A	0.0193584	0.754225	0.83943
SNP_A-1942088	2.0988	1.88903	1.11104	1.24911e-07	rs183140	5	148418996	-	q32	ttggatggcctctggc[G/T]cttttgttaatttgct	G	T	NM_024577 // intron // 0 // Hs.483784 // SH3TC2 // 79628 // Homo sapiens SH3 domain and tetratricopeptide repeats 2 (SH3TC2), mRNA. /// ENST00000323829 // intron // 0 // --- // --- // --- // SH3 domain and tetratricopeptide repeats containing protein 2. [Source:Uniprot/SWISSPROT;Acc:Q8TF17]	SH3TC2	-0.0540292	0.381931	0.597088
SNP_A-1942644	1.40971	1.30022	1.08421	0.0127317	rs5957080	X	117853530	+	q24	ttgggactgtttttcc[A/G]caaaggtttatcttga	A	G	NM_024778 // upstream // 36933 // Hs.144266 // LONRF3 // 79836 // Homo sapiens LON peptidase N-terminal domain and ring finger 3 (LONRF3), transcript variant 2, mRNA. /// NM_001031855 // upstream // 37095 // Hs.144266 // LONRF3 // 79836 // Homo sapiens LON peptidase N-terminal domain and ring finger 3 (LONRF3), transcript variant 1, mRNA. /// ENST00000304778 // upstream // 36933 // --- // --- // …	LONRF3	-0.193227	0.00160801	0.018597
SNP_A-1945393	1.48947	1.36742	1.08926	0.0360151	rs12012309	X	70686070	-	q13.1	ttgttatcagctcaga[A/G]tagtctgttataacca	A	G	ENST00000358319 // intron // 0 // --- // --- // --- // PREDICTED: hypothetical protein XP_497124 [Source:RefSeq_peptide_predicted;Acc:XP_497124]	---	-0.151103	0.0139868	0.0688978
SNP_A-1946115	1.77197	1.95387	0.906903	1.21367e-06	rs10411185	19	8009881	+	p13.2	ttgttttggccaatgg[A/G]acctgcatggaagtga	A	G	BC003376 // intron // 0 // Hs.184492 // ELAVL1 // 1994 // Homo sapiens ELAV (embryonic lethal, abnormal vision, Drosophila)-like 1 (Hu antigen R), mRNA (cDNA clone MGC:5084 IMAGE:2901220 /// ENST00000351593 // intron // 0 // --- // --- // --- // ELAV-like protein 1 (Hu-antigen R) (HuR). [Source:Uniprot/SWISSPROT;Acc:Q15717]	ELAVL1	-0.0506389	0.412554	0.614537
SNP_A-1947706	2.09356	1.89151	1.10682	4.28686e-07	rs17100087	10	84203231	-	q23.1	tttactattgaattaa[C/T]gcaatggttacagaca	C	T	NM_001010848 // intron // 0 // Hs.444783 // NRG3 // 10718 // Homo sapiens neuregulin 3 (NRG3), mRNA. /// ENST00000332738 // intron // 0 // --- // --- // --- // Pro-neuregulin-3, membrane-bound isoform precursor (Pro-NRG3) [Contains: Neuregulin-3 (NRG-3)]. [Source:Uniprot/SWISSPROT;Acc:P5	NRG3	0.0272126	0.659839	0.807619
SNP_A-1948235	1.83851	1.97312	0.931779	0.000117978	rs7036867	9	88766778	+	q22.1	tttagctgcaatgtta[C/T]aggccagaaagttcac	C	T	NM_145283 // downstream // 351117 // Hs.494395 // C9orf121 // 158046 // Homo sapiens chromosome 9 open reading frame 121 (C9orf121), mRNA. /// NM_005226 // upstream // 69138 // Hs.585118 // EDG3 // 1903 // Homo sapiens endothelial differentiation, sphingolipid G-protein-coupled receptor, 3 (EDG3), mRNA. /// NM_001001938 // upstream // 68687 // Hs.585118 // C9orf47 // 286223 // Homo sapiens chromo…	C9orf121	-0.0972068	0.115103	0.291595
SNP_A-1948586	2.0962	2.07	1.01266	0.507443	rs6109699	20	13031780	+	p12.1	tttataaaacttaaag[A/G]caccagattttcagtc	A	G	ENST00000217206 // intron // 0 // --- // --- // --- // CDNA FLJ90790 fis, clone THYRO1001529, moderately similar to Serine palmitoyltransferase 2 (EC 2.3.1.50). [Source:Uniprot/SPTREM	---	0.0839854	0.173662	0.37864
SNP_A-1949264	2.07957	2.5729	0.808257	3.21431e-09	rs2898620	3	195566600	+	q29	tttatgtggctttcta[C/G]gagtctgcactcccca	C	G	NM_130830 // intron // 0 // Hs.288467 // LRRC15 // 131578 // Homo sapiens leucine rich repeat containing 15 (LRRC15), mRNA. /// ENST00000347624 // intron // 0 // --- // --- // --- // Leucine-rich repeat-containing protein 15 precursor (hLib). [Source:Uniprot/SWISSPROT;Acc:Q8TF66]	LRRC15	0.136596	0.0264665	0.11355
SNP_A-1954546	1.97678	2.10688	0.938249	0.0013235	rs4076907	15	96755075	+	q26.3	tttgccgcgtgctaaa[A/C]ctcaaagaaggcaggt	A	C	NM_183376 // downstream // 437015 // Hs.6093 // ARRDC4 // 91947 // Homo sapiens arrestin domain containing 4 (ARRDC4), mRNA. /// NM_182562 // downstream // 45308 // Hs.155488 // FLJ39743 // 283777 // Homo sapiens hypothetical protein FLJ39743 (FLJ39743), mRNA. /// ENST00000268042 // downstream // 437015 // --- // --- // --- // arrestin domain containing 4 [Source:RefSeq_peptide;Acc:NP_899232] ///…	ARRDC4	0.0292057	0.636652	0.795929
SNP_A-1961263	2.12332	2.34699	0.904698	3.31185e-05	rs9849881	3	142048828	-	q23	ttttttccactttaag[A/G]agaggctgactgagtt	A	G	NM_018155 // upstream // 94558 // Hs.144130 // SLC25A36 // 55186 // Homo sapiens solute carrier family 25, member 36 (SLC25A36), mRNA. /// NM_152616 // downstream // 146139 // Hs.343487 // TRIM42 // 287015 // Homo sapiens tripartite motif-containing 42 (TRIM42), mRNA. /// ENST00000324194 // upstream // 94558 // --- // --- // --- // solute carrier family 25, member 36 [Source:RefSeq_peptide;Acc:NP…	SLC25A36	0.217542	0.000370004	0.0112746
SNP_A-1967063	2.13553	1.95656	1.09147	2.05639e-05	rs11886961	2	222817423	+	q36.1	acttcgagatgtctaa[C/G]aaacaggccacagaac	C	G	NM_153038 // upstream // 170948 // --- // FLJ32447 // 151278 // Homo sapiens hypothetical protein FLJ32447 (FLJ32447), mRNA. /// NM_181459 // downstream // 72689 // Hs.42146 // PAX3 // 5077 // Homo sapiens paired box gene 3 (Waardenburg syndrome 1) (PAX3), transcript variant PAX3E, mRNA. /// NM_181458 // downstream // 72689 // Hs.42146 // PAX3 // 5077 // Homo sapiens paired box gene 3 (Waardenbur…	FLJ32447	0.0920486	0.135782	0.319629
SNP_A-1970668	1.90365	2.16054	0.881102	1.43809e-08	rs5994176	22	15992718	-	q11.1	ggtgtggaaaagaaga[C/G]ggatcttgttactggt	C	G	NM_017829 // downstream // 237 // Hs.26890 // CECR5 // 27440 // Homo sapiens cat eye syndrome chromosome region, candidate 5 (CECR5), transcript variant 1, mRNA. /// NM_031890 // upstream // 16147 // Hs.209577 // CECR6 // 27439 // Homo sapiens cat eye syndrome chromosome region, candidate 6 (CECR6), mRNA. /// NM_033070 // downstream // 247 // Hs.26890 // CECR5 // 27440 // Homo sapiens cat eye syn…	CECR5	0.0534105	0.387414	0.597088
SNP_A-1972579	1.88452	1.71763	1.09716	8.83835e-08	rs1468542	3	45754140	-	p21.31	tgacctaccatttttg[A/T]aaatcttctcaaattc	A	T	NM_020208 // downstream // 17806 // Hs.413095 // SLC6A20 // 54716 // Homo sapiens solute carrier family 6 (proline IMINO transporter), member 20 (SLC6A20), transcript variant 1, mRNA. /// NM_014240 // downstream // 57571 // Hs.193370 // LIMD1 // 8994 // Homo sapiens LIM domains containing 1 (LIMD1), mRNA. /// NM_022405 // downstream // 17806 // Hs.413095 // SLC6A20 // 54716 // Homo sapiens solute…	SLC6A20	-0.0604016	0.328249	0.552622
SNP_A-1974496	2.16558	2.43935	0.887766	6.20007e-05	rs10513030	3	138360191	-	q22.3	aaatgtctgccttgaa[A/T]gtagctatcagaaagt	A	T	NM_144717 // downstream // 147573 // Hs.61232 // FNDC6 // 152028 // Homo sapiens fibronectin type III domain containing 6 (FNDC6), mRNA. /// NM_004189 // upstream // 606086 // Hs.248184 // SOX14 // 8403 // Homo sapiens SRY (sex determining region Y)-box 14 (SOX14), mRNA. /// ENST00000329582 // downstream // 147573 // --- // --- // --- // Interleukin-20 receptor beta chain precursor (IL-20R-beta) …	FNDC6	0.205627	0.000776113	0.0147462
SNP_A-1975299	2.31	2.83323	0.815325	6.8997e-07	rs902953	3	172471047	-	q26.2	ttggcgattagagacg[A/G]attttactttgggtct	A	G	NM_015028 // intron // 0 // Hs.34024 // TNIK // 23043 // Homo sapiens TRAF2 and NCK interacting kinase (TNIK), mRNA. /// ENST00000284483 // intron // 0 // --- // --- // --- // TRAF2 and NCK-interacting kinase (EC 2.7.1.37). [Source:Uniprot/SWISSPROT;Acc:Q9UKE5] /// ENST00000341852 // intron // 0 // --- // --- // --- // TRAF2 and NCK-interacting kinase (EC 2.7.1.37). [Source:Uniprot/SWISSPROT;Acc:…	TNIK	0.151939	0.0134598	0.0675529
SNP_A-1975372	2.27058	2.7071	0.83875	3.81319e-06	rs597182	3	175878787	+	q26.31	gtgatgctgataatgc[A/G]agtttatggaacacac	A	G	NM_207015 // upstream // 418482 // Hs.416922 // NAALADL2 // 254827 // Homo sapiens N-acetylated alpha-linked acidic dipeptidase-like 2 (NAALADL2), mRNA. /// AB028993 // downstream // 395172 // Hs.478289 // NLGN1 // 22871 // Homo sapiens mRNA for KIAA1070 protein, partial cds. /// ENST00000316366 // upstream // 418482 // --- // --- // --- // N-acetylated alpha-linked acidic dipeptidase 2 [Source:R…	NAALADL2	0.190296	0.00189832	0.0203279
SNP_A-1975505	2.24812	2.84011	0.791563	9.56402e-08	rs1805610	3	182254943	-	q26.33	gcaaggaacagagtgg[A/G]aacacaaagtattgtt	A	G	NM_003106 // upstream // 657481 // Hs.518438 // SOX2 // 6657 // Homo sapiens SRY (sex determining region Y)-box 2 (SOX2), mRNA. /// ENST00000325404 // upstream // 657481 // --- // --- // --- // Transcription factor SOX-2. [Source:Uniprot/SWISSPROT;Acc:P48431] /// ENST00000313571 // upstream // 64711 // --- // --- // --- // ---	SOX2	0.155375	0.0114734	0.0586907
SNP_A-1975509	2.29803	3.0328	0.757726	2.24578e-06	rs833283	3	183073300	-	q26.33	attgaaaaattgagag[C/G]acacagtttttaaact	C	G	NM_003106 // downstream // 158377 // Hs.518438 // SOX2 // 6657 // Homo sapiens SRY (sex determining region Y)-box 2 (SOX2), mRNA. /// NM_014616 // upstream // 947450 // Hs.478429 // ATP11B // 23200 // Homo sapiens ATPase, Class VI, type 11B (ATP11B), mRNA. /// ENST00000325404 // downstream // 158377 // --- // --- // --- // Transcription factor SOX-2. [Source:Uniprot/SWISSPROT;Acc:P48431] /// ENST…	SOX2	0.186828	0.00230308	0.0213068
SNP_A-1975629	2.13514	2.69871	0.791172	2.5079e-08	rs3913219	3	189336355	-	q27.3	tatcctacattgggca[A/G]cttgcctcctcagatc	A	G	NM_138931 // upstream // 398777 // Hs.478588 // BCL6 // 604 // Homo sapiens B-cell CLL/lymphoma 6 (zinc finger protein 51) (BCL6), transcript variant 2, mRNA. /// NM_001706 // upstream // 390178 // Hs.478588 // BCL6 // 604 // Homo sapiens B-cell CLL/lymphoma 6 (zinc finger protein 51) (BCL6), transcript variant 1, mRNA. /// NM_207488 // upstream // 42684 // Hs.568097 // FLJ42393 // 401105 // Homo…	BCL6	0.182416	0.00293144	0.0250992
SNP_A-1975672	2.16452	2.63817	0.820462	1.20599e-07	rs1920241	3	190776861	-	q28	agtccagtttggaaat[C/T]agcaagatcgtgttca	C	T	NM_003722 // upstream // 55057 // Hs.137569 // TP73L // 8626 // Homo sapiens tumor protein p73-like (TP73L), mRNA. /// NM_198485 // downstream // 252889 // Hs.338851 // FAM79B // 285386 // Homo sapiens family with sequence similarity 79, member B (FAM79B), mRNA. /// ENST00000354600 // upstream // 213373 // --- // --- // --- // Tumor protein p73-like (p73L) (p63) (Tumor protein 63) (TP63) (p51) (p…	TP73L	0.14977	0.0148637	0.0718863
SNP_A-1976308	1.98707	1.76688	1.12462	4.80576e-08	rs6449399	4	18294044	-	p15.32	atatcagaaaagaaca[A/G]tgatgtctgcaactct	A	G	ENST00000360734 // downstream // 465857 // --- // --- // --- // --- /// ENST00000359144 // downstream // 123685 // --- // --- // --- // ---	---	-0.00221307	0.971452	0.982533
SNP_A-1976821	2.09168	1.90226	1.09958	0.00108713	rs2376784	4	37190879	+	p14	atatgccatggaaaga[C/T]taaccaaaagaaaatt	C	T	ENST00000345029 // intron // 0 // --- // --- // --- // ---	---	0.123709	0.0446197	0.164845
SNP_A-1977315	2.14942	2.01204	1.06828	0.0330956	rs6848236	4	61098285	-	q13.1	tttggagtaaccagga[C/T]ccccagtaagagattc	C	T	AF307080 // upstream // 797856 // --- // --- // --- // Homo sapiens lectomedin-3 (LEC3) mRNA, complete cds. /// NM_000938 // downstream // 3360033 // Hs.479814 // POLR2B // 5431 // Homo sapiens polymerase (RNA) II (DNA directed) polypeptide B, 140kDa (POLR2B), mRNA. /// NM_015236 // upstream // 1183425 // Hs.411097 // LPHN3 // 23284 // Homo sapiens latrophilin 3 (LPHN3), mRNA. /// NM_001553 // up…	---	-0.024854	0.687702	0.816646
SNP_A-1984204	2.50572	2.28419	1.09698	0.00890247	rs4147271	1	213105733	+	q41	gtgatactattcagga[G/T]gcaaatgttcatacag	G	T	NM_001438 // intron // 0 // Hs.444225 // ESRRG // 2104 // Homo sapiens estrogen-related receptor gamma (ESRRG), transcript variant 1, mRNA. /// ENST00000354407 // intron // 0 // --- // --- // --- // Estrogen-related receptor gamma (Estrogen receptor-related protein 3) (ERR gamma-2). [Source:Uniprot/SWISSPROT;Acc:P62508] /// ENST00000360821 // intron // 0 // --- // --- // --- // --- /// ENST000003…	ESRRG	0.120985	0.0495687	0.170975
SNP_A-1986787	1.82062	1.98344	0.917912	2.80795e-05	rs9294397	6	88955330	+	q15	tagatggatggacaaa[C/T]gatgttattgagggat	C	T	NM_016083 // upstream // 43618 // Hs.75110 // CNR1 // 1268 // Homo sapiens cannabinoid receptor 1 (brain) (CNR1), transcript variant 1, mRNA. /// ENST00000333801 // upstream // 76407 // --- // --- // --- // --- /// ENST00000303726 // upstream // 43618 // --- // --- // --- // Cannabinoid receptor 1 (CB1) (CB-R) (CANN6). [Source:Uniprot/SWISSPROT;Acc:P21554] /// ENST00000237199 // upstream // 43618…	CNR1	0.036744	0.552254	0.744684
SNP_A-1992772	2.03043	1.90796	1.06419	0.00292261	rs10503800	8	26751534	+	p21.2	gtagttgagtacaaac[A/C]aggacaggcgtttaat	A	C	NM_033303 // intron // 0 // Hs.52931 // ADRA1A // 148 // Homo sapiens adrenergic, alpha-1A-, receptor (ADRA1A), transcript variant 2, mRNA. /// NM_033302 // intron // 0 // Hs.52931 // ADRA1A // 148 // Homo sapiens adrenergic, alpha-1A-, receptor (ADRA1A), transcript variant 3, mRNA. /// NM_033304 // intron // 0 // Hs.52931 // ADRA1A // 148 // Homo sapiens adrenergic, alpha-1A-, receptor (ADRA1A),…	ADRA1A	-0.113209	0.0662676	0.204967
SNP_A-1996686	2.16447	1.97935	1.09352	1.48123e-05	rs11254170	10	16833445	+	p13	cttccctttagactaa[C/T]atggctgccaacagaa	C	T	NM_012425 // intron // 0 // Hs.524161 // RSU1 // 6251 // Homo sapiens Ras suppressor protein 1 (RSU1), transcript variant 1, mRNA. /// NM_152724 // intron // 0 // Hs.524161 // RSU1 // 6251 // Homo sapiens Ras suppressor protein 1 (RSU1), transcript variant 2, mRNA. /// ENST00000338740 // intron // 0 // --- // --- // --- // Ras suppressor protein 1 (Rsu-1) (RSP-1). [Source:Uniprot/SWISSPROT;Acc:Q1…	RSU1	0.0347214	0.574356	0.760828
SNP_A-1997260	1.82413	1.99581	0.913984	3.23763e-05	rs10512236	9	94710006	+	q22.32	taggctgctttagcac[G/T]aatggtcataacaact	G	T	BC029616 // intron // 0 // Hs.434253 // C9orf3 // 84909 // Homo sapiens chromosome 9 open reading frame 3, mRNA (cDNA clone MGC:9508 IMAGE:3877098), complete cds. /// NM_032823 // intron // 0 // Hs.434253 // C9orf3 // 84909 // Homo sapiens chromosome 9 open reading frame 3 (C9orf3), mRNA. /// ENST00000277198 // intron // 0 // --- // --- // --- // Aminopeptidase O (EC 3.4.11.-) (AP-O). [Source:Uni…	C9orf3	-0.0677145	0.272961	0.493187
SNP_A-1998788	1.44423	1.28688	1.12227	0.00189631	rs1029454	X	72340941	-	q13.2	atgctgttctccataa[A/T]gctgtagtagtttaca	A	T	NM_021963 // upstream // 123592 // Hs.66180 // NAP1L2 // 4674 // Homo sapiens nucleosome assembly protein 1-like 2 (NAP1L2), mRNA. /// NM_005193 // upstream // 109170 // Hs.553488 // CDX4 // 1046 // Homo sapiens caudal type homeo box transcription factor 4 (CDX4), mRNA. /// ENST00000335398 // upstream // 123592 // --- // --- // --- // Nucleosome assembly protein 1-like 2 (Brain-specific protein, …	NAP1L2	-0.165104	0.00718036	0.0409156
SNP_A-1999133	1.4324	1.27108	1.12692	0.000853344	---	X	111338617	-	q23	accttcatgtacaaag[A/G]aattgcttcccttatt	A	G	NM_001004308 // upstream // 165255 // Hs.368140 // ZCCHC16 // 340595 // Homo sapiens zinc finger, CCHC domain containing 16 (ZCCHC16), mRNA. /// NM_012471 // upstream // 206468 // Hs.247868 // TRPC5 // 7224 // Homo sapiens transient receptor potential cation channel, subfamily C, member 5 (TRPC5), mRNA. /// ENST00000340433 // upstream // 165255 // --- // --- // --- // --- /// ENST00000262839 // u…	ZCCHC16	-0.167173	0.00647821	0.0394598
SNP_A-1999137	1.40788	1.27677	1.10269	0.00448814	rs17004032	X	111352330	+	q23	agttgcacaggaatcc[G/T]atccagaggacgtaga	G	T	NM_001004308 // upstream // 151542 // Hs.368140 // ZCCHC16 // 340595 // Homo sapiens zinc finger, CCHC domain containing 16 (ZCCHC16), mRNA. /// NM_012471 // upstream // 220181 // Hs.247868 // TRPC5 // 7224 // Homo sapiens transient receptor potential cation channel, subfamily C, member 5 (TRPC5), mRNA. /// ENST00000340433 // upstream // 151542 // --- // --- // --- // --- /// ENST00000262839 // u…	ZCCHC16	-0.181445	0.00308896	0.0250992
SNP_A-1999752	2.09058	1.85828	1.12501	1.0343e-08	rs12256939	10	31388328	-	p11.23	aagcctaaagtttggc[G/T]gcaagaaaacaatata	G	T	NM_182755 // upstream // 74967 // Hs.128037 // LOC220929 // 220929 // Homo sapiens hypothetical protein LOC220929 (LOC220929), mRNA. /// NM_030751 // upstream // 259823 // Hs.124503 // TCF8 // 6935 // Homo sapiens transcription factor 8 (represses interleukin 2 expression) (TCF8), mRNA. /// ENST00000331737 // upstream // 74967 // --- // --- // --- // --- /// ENST00000360572 // upstream // 259102 …	LOC220929	0.0278498	0.652389	0.803405
SNP_A-1999928	2.12865	1.95989	1.08611	0.000215314	rs3904597	10	36373051	-	p11.21	tatcagtttaataaag[A/G]caccaagataacatta	A	G	NM_031866 // upstream // 402688 // Hs.302634 // FZD8 // 8325 // Homo sapiens frizzled homolog 8 (Drosophila) (FZD8), mRNA. /// ENST00000321644 // upstream // 402688 // --- // --- // --- // Frizzled 8 precursor (Frizzled-8) (Fz-8) (hFz8). [Source:Uniprot/SWISSPROT;Acc:Q9H461] /// ENST00000279434 // downstream // 478699 // --- // --- // --- // Novel protein similar to Pre-B cell enhancing factor (P…	FZD8	0.0519975	0.400112	0.604715
SNP_A-2003211	2.03077	1.8528	1.09606	2.81423e-08	rs994789	10	83288786	+	q23.1	ctttagcatatatcaa[C/T]gggtaagtttgatttc	C	T	NM_207372 // downstream // 892490 // Hs.147643 // SH2D4B // 387694 // Homo sapiens SH2 domain containing 4B (SH2D4B), mRNA. /// NM_001010848 // upstream // 336291 // Hs.444783 // NRG3 // 10718 // Homo sapiens neuregulin 3 (NRG3), mRNA. /// ENST00000339284 // downstream // 892490 // --- // --- // --- // SH2 domain containing 4B [Source:RefSeq_peptide;Acc:NP_997255] /// ENST00000313455 // downstrea…	SH2D4B	0.0386172	0.532161	0.733445
SNP_A-2008681	1.91212	1.78925	1.06867	7.15374e-06	rs2710322	3	52792633	+	p21.1	atgacacaggtctgta[C/T]gagtccctggaagatg	C	T	NM_002215 // intron // 0 // Hs.420257 // ITIH1 // 3697 // Homo sapiens inter-alpha (globulin) inhibitor H1 (ITIH1), mRNA. /// ENST00000273283 // intron // 0 // --- // --- // --- // Inter-alpha-trypsin inhibitor heavy chain H1 precursor (ITI heavy chain H1) (Inter-alpha-inhibitor heavy chain 1) (Inter-alpha-t	ITIH1	-0.00756562	0.902626	0.947288
SNP_A-2009429	2.25173	2.81548	0.799767	7.57594e-07	rs4687067	3	190767420	+	q28	taagaagaggctaaag[A/G]actttgaaatgaagat	A	G	NM_003722 // upstream // 64498 // Hs.137569 // TP73L // 8626 // Homo sapiens tumor protein p73-like (TP73L), mRNA. /// NM_198485 // downstream // 243448 // Hs.338851 // FAM79B // 285386 // Homo sapiens family with sequence similarity 79, member B (FAM79B), mRNA. /// ENST00000354600 // upstream // 222814 // --- // --- // --- // Tumor protein p73-like (p73L) (p63) (Tumor protein 63) (TP63) (p51) (p…	TP73L	0.199994	0.00108629	0.0153909
SNP_A-2014805	1.43024	1.24151	1.15202	1.58941e-05	rs4402041	X	72520906	+	q13.2	ttccagtgcttttata[C/T]ggcactaattataacc	C	T	NM_005193 // downstream // 63464 // Hs.553488 // CDX4 // 1046 // Homo sapiens caudal type homeo box transcription factor 4 (CDX4), mRNA. /// ENST00000360747 // upstream // 481711 // --- // --- // --- // --- /// ENST00000253572 // downstream // 63464 // --- // --- // --- // Homeobox protein CDX-4 (Caudal-type homeobox protein 4). [Source:Uniprot/SWISSPROT;Acc:O14627]	CDX4	-0.162593	0.00812272	0.0440948
SNP_A-2026096	2.01731	2.32785	0.866597	1.25221e-07	rs10935626	3	147597223	+	q24	aaaattagtgagacca[A/G]agaggttagcagggct	A	G	AF159441 // downstream // 36559 // Hs.147305 // PLSCR2 // 57047 // Homo sapiens phospholipid scramblase 2 mRNA, complete cds. /// NM_020353 // upstream // 145559 // Hs.477869 // PLSCR4 // 57088 // Homo sapiens phospholipid scramblase 4 (PLSCR4), mRNA. /// NM_020359 // downstream // 36557 // Hs.147305 // PLSCR2 // 57047 // Homo sapiens phospholipid scramblase 2 (PLSCR2), mRNA. /// ENST00000336685 …	PLSCR2	0.145468	0.0180327	0.0842112
SNP_A-2028897	2.25606	2.02086	1.11638	7.84313e-05	rs10736960	10	2821743	+	p15.3	aaactttgaaatgtta[A/G]gaatgtatgcacacag	A	G	NM_002627 // upstream // 277969 // Hs.26010 // PFKP // 5214 // Homo sapiens phosphofructokinase, platelet (PFKP), mRNA. /// ENST00000263145 // upstream // 277969 // --- // --- // --- // 6-phosphofructokinase type C (EC 2.7.1.11) (Phosphofructokinase 1) (Phosphohexokinase) (Phosphofructo-1-kinase isozyme C) (PFK-C /// ENST00000355844 // downstream // 267201 // --- // --- // --- // ---	PFKP	0.108233	0.0791918	0.237779
SNP_A-2037584	2.13707	2.68624	0.795562	5.5088e-08	rs3913218	3	189336058	-	q27.3	aacaacttgaagccaa[A/G]agcgttctctctgagc	A	G	NM_207488 // upstream // 42981 // Hs.568097 // FLJ42393 // 401105 // Homo sapiens FLJ42393 protein (FLJ42393), mRNA. /// NM_001706 // upstream // 389881 // Hs.478588 // BCL6 // 604 // Homo sapiens B-cell CLL/lymphoma 6 (zinc finger protein 51) (BCL6), transcript variant 1, mRNA. /// NM_138931 // upstream // 398480 // Hs.478588 // BCL6 // 604 // Homo sapiens B-cell CLL/lymphoma 6 (zinc finger prot…	FLJ42393	0.189411	0.00199494	0.0204098
SNP_A-2039631	2.03827	1.91032	1.06698	0.00372673	rs2737339	8	31133012	-	p12	aacatgactgtcaaat[C/T]agagcatttattcagt	C	T	NM_000553 // intron // 0 // Hs.567358 // WRN // 7486 // Homo sapiens Werner syndrome (WRN), mRNA. /// ENST00000298139 // intron // 0 // --- // --- // --- // Werner syndrome ATP-dependent helicase (EC 3.6.1.-). [Source:Uniprot/SWISSPROT;Acc:Q14191]	WRN	-0.101272	0.100612	0.27878
SNP_A-2040579	2.08043	1.9214	1.08277	2.04662e-05	rs1417658	10	15774380	+	p13	aaccatgacatttcac[A/G]acttaaaagaagcatt	A	G	NM_003638 // intron // 0 // Hs.171311 // ITGA8 // 8516 // Homo sapiens integrin, alpha 8 (ITGA8), mRNA. /// ENST00000265937 // intron // 0 // --- // --- // --- // Integrin alpha-8 precursor [Contains: Integrin alpha-8 heavy chain; Integrin alpha-8 light chain]. [Source:Uniprot/SWISSPROT;Acc	ITGA8	0.0867978	0.159647	0.357903
SNP_A-2041204	2.28236	2.14484	1.06412	0.0120089	rs979444	8	59241922	-	q12.1	aacctcatcattcctc[A/G]cacatccattagttcc	A	G	NM_147189 // downstream // 18026 // Hs.154652 // C8orf72 // 90362 // Homo sapiens hypothetical protein MGC39325 (MGC39325), mRNA. /// ENST00000360707 // downstream // 19110 // --- // --- // --- // --- /// ENST00000330515 // downstream // 257853 // --- // --- // --- // --- /// ENST00000331398 // upstream // 244552 // --- // --- // --- // PREDICTED: similar to hypothetical protein [Source:RefSeq_pe…	C8orf72	0.0806078	0.191678	0.392202
SNP_A-2045855	2.08043	2.21785	0.938041	0.000166451	rs293727	20	31396725	-	q11.21	aagacatcctgtagca[A/G]agaggaggaagaactg	A	G	NM_033197 // downstream // 35380 // Hs.65551 // C20orf114 // 92747 // Homo sapiens chromosome 20 open reading frame 114 (C20orf114), mRNA. /// ENST00000253354 // downstream // 35380 // --- // --- // --- // Long palate, lung and nasal epithelium carcinoma-associated protein 1 precursor (Von Ebner minor salivary gland protein) (VEMSGP /// ENST00000246222 // upstream // 2462 // --- // --- // --- // …	C20orf114	-0.0262944	0.670633	0.811274
SNP_A-2047066	2.06476	2.15366	0.958723	0.0819796	rs10878810	12	67022370	-	q15	aagagttgttaaggta[A/G]gatcatgagcatcaga	A	G	NM_001010942 // upstream // 268597 // Hs.369920 // RAP1B // 5908 // Homo sapiens RAP1B, member of RAS oncogene family (RAP1B), transcript variant 2, mRNA. /// NM_015646 // upstream // 268597 // Hs.369920 // RAP1B // 5908 // Homo sapiens RAP1B, member of RAS oncogene family (RAP1B), transcript variant 1, mRNA. /// NM_017440 // upstream // 9991 // Hs.171265 // MDM1 // 56890 // Homo sapiens Mdm4, tr…	RAP1B	0.179514	0.0034255	0.025165
SNP_A-2047836	1.81159	1.94312	0.932309	8.28804e-05	rs1628990	6	119165845	-	q22.31	aagatttgtttgcacc[C/T]agcatctctactcctt	C	T	AK000177 // downstream // 76845 // Hs.279008 // C6orf61 // 54844 // Homo sapiens cDNA FLJ20170 fis, clone COL09549. /// NM_002667 // downstream // 178909 // Hs.170839 // PLN // 5350 // Homo sapiens phospholamban (PLN), mRNA. /// NM_206921 // upstream // 85469 // Hs.585152 // C6orf204 // 387119 // Homo sapiens chromosome 6 open reading frame 204 (C6orf204), mRNA. /// ENST00000359516 // upstream //…	C6orf61	-0.0162312	0.792943	0.871582
SNP_A-2051040	1.87495	1.79634	1.04376	0.00965818	rs2117938	3	49238854	+	p21.31	aaggcttcccgtaacc[A/G]cgcgaggaaggcagaa	A	G	NM_178173 // intron // 0 // Hs.383008 // LOC339834 // 339834 // Homo sapiens hypothetical protein LOC339834 (LOC339834), mRNA. /// ENST00000309062 // intron // 0 // --- // --- // --- // --- /// ENST00000296449 // intron // 0 // --- // --- // --- // ---	LOC339834	-0.074579	0.227163	0.437866
SNP_A-2053322	2.1851	1.97215	1.10798	6.93134e-08	rs11889623	2	222804055	+	q36.1	aagtgacagcatagaa[C/G]agcctgaggacatatt	C	G	NM_181460 // downstream // 86057 // Hs.42146 // PAX3 // 5077 // Homo sapiens paired box gene 3 (Waardenburg syndrome 1) (PAX3), transcript variant PAX3H, mRNA. /// NM_181459 // downstream // 86057 // Hs.42146 // PAX3 // 5077 // Homo sapiens paired box gene 3 (Waardenburg syndrome 1) (PAX3), transcript variant PAX3E, mRNA. /// NM_181458 // downstream // 86057 // Hs.42146 // PAX3 // 5077 // Homo sa…	PAX3	0.123786	0.0444873	0.164845
SNP_A-2053864	2.08582	1.93667	1.07701	0.000848537	rs12262867	10	4230107	-	p15.1	aagtgtgtgcacttta[C/T]attcaaggaactaatg	C	T	NM_001008490 // upstream // 412652 // Hs.4055 // KLF6 // 1316 // Homo sapiens Kruppel-like factor 6 (KLF6), transcript variant 1, mRNA. /// NM_001300 // upstream // 412652 // Hs.4055 // KLF6 // 1316 // Homo sapiens Kruppel-like factor 6 (KLF6), transcript variant 2, mRNA. /// NM_031436 // upstream // 628319 // Hs.558559 // AKR1CL2 // 83592 // Homo sapiens aldo-keto reductase family 1, member C-li…	KLF6	0.0651723	0.291415	0.516776
SNP_A-2054057	2.00731	2.21215	0.907401	6.9822e-05	rs6781240	3	124266643	-	q21.1	aagttatccattactc[A/G]cttcctattcacaaca	A	G	NM_001031702 // upstream // 37528 // Hs.210870 // SEMA5B // 54437 // Homo sapiens sema domain, seven thrombospondin repeats (type 1 and type 1-like), transmembrane domain (TM) and short cytoplasmic /// NM_018987 // upstream // 36501 // Hs.210870 // SEMA5B // 54437 // Homo sapiens sema domain, seven thrombospondin repeats (type 1 and type 1-like), transmembrane domain (TM) and short cytoplasmic //…	SEMA5B	0.199134	0.0011426	0.0153909
SNP_A-2055028	1.86947	2.00065	0.934434	0.00575041	rs11878411	19	23944885	-	p12	aataaatggctggtaa[C/T]aaatgtggttgtcaga	C	T	NM_203282 // upstream // 103587 // Hs.434406 // ZNF539 // 399655 // Homo sapiens zinc finger protein 539 (ZNF539), mRNA. /// NM_004876 // upstream // 103587 // Hs.434406 // ZNF254 // 9534 // Homo sapiens zinc finger protein 254 (ZNF254), mRNA. /// NM_003430 // upstream // 595478 // Hs.531632 // ZNF91 // 7644 // Homo sapiens zinc finger protein 91 (HPF7, HTF10) (ZNF91), mRNA. /// NM_138286 // upst…	ZNF539	-0.0943767	0.126121	0.307782
SNP_A-2055510	2.37029	2.20043	1.07719	0.00664493	rs10779665	1	212692696	-	q41	aataatagatgttgaa[A/G]tcgatgaggtgaacag	A	G	NM_206933 // intron // 0 // Hs.232072 // USH2A // 7399 // Homo sapiens Usher syndrome 2A (autosomal recessive, mild) (USH2A), transcript variant 2, mRNA. /// ENST00000307340 // intron // 0 // --- // --- // --- // usherin isoform B [Source:RefSeq_peptide;Acc:NP_996816]	USH2A	0.0913774	0.13867	0.32075
SNP_A-2055845	2.01226	1.76914	1.13742	4.32818e-09	rs11710889	3	1924227	+	p26.3	aatacaactcaggacc[A/G]aaagcttataaaagca	A	G	NM_175613 // upstream // 663862 // Hs.298705 // CNTN4 // 152330 // Homo sapiens contactin 4 (CNTN4), transcript variant 3, mRNA. /// NM_175607 // upstream // 663862 // Hs.298705 // CNTN4 // 152330 // Homo sapiens contactin 4 (CNTN4), transcript variant 1, mRNA. /// NM_175612 // upstream // 663862 // Hs.298705 // CNTN4 // 152330 // Homo sapiens contactin 4 (CNTN4), transcript variant 2, mRNA. /// …	CNTN4	0.0454811	0.46182	0.667631
SNP_A-2061083	2.08346	1.90247	1.09513	1.68079e-06	rs3731858	2	222891375	-	q36.1	aatgcaacattttaag[C/G]caatggtttcacatgg	C	G	NM_181459 // 3UTR // 0 // Hs.42146 // PAX3 // 5077 // Homo sapiens paired box gene 3 (Waardenburg syndrome 1) (PAX3), transcript variant PAX3E, mRNA. /// NM_181458 // 3UTR // 0 // Hs.42146 // PAX3 // 5077 // Homo sapiens paired box gene 3 (Waardenburg syndrome 1) (PAX3), transcript variant PAX3D, mRNA. /// NM_181457 // 3UTR // 0 // Hs.42146 // PAX3 // 5077 // Homo sapiens paired box gene 3 (Waard…	PAX3	0.0558815	0.365801	0.583129
SNP_A-2061365	2.04029	1.89538	1.07646	6.1396e-05	rs6480377	10	70463674	-	q22.1	aatgcccggctaagag[A/G]catactaataattatg	A	G	NM_002727 // upstream // 54160 // Hs.1908 // PRG1 // 5552 // Homo sapiens proteoglycan 1, secretory granule (PRG1), mRNA. /// ENST00000360690 // downstream // 16934 // --- // --- // --- // --- /// ENST00000242465 // upstream // 54160 // --- // --- // --- // Secretory granule proteoglycan core protein precursor (Platelet proteoglycan core protein) (P.PG) (Hematopoetic proteoglycan cor /// ENST0000…	PRG1	-0.0148424	0.810307	0.887003
SNP_A-2072385	2.23635	2.13	1.04993	0.224412	rs10024437	4	55091283	-	q12	acagcacagtgcaaaa[A/G]tcctgtttcggtctct	A	G	NM_000222 // upstream // 273806 // Hs.479754 // KIT // 3815 // Homo sapiens v-kit Hardy-Zuckerman 4 feline sarcoma viral oncogene homolog (KIT), mRNA. /// NM_006206 // downstream // 85944 // Hs.74615 // PDGFRA // 5156 // Homo sapiens platelet-derived growth factor receptor, alpha polypeptide (PDGFRA), mRNA. /// ENST00000288135 // upstream // 273806 // --- // --- // --- // Mast/stem cell growth fa…	KIT	0.0994381	0.10696	0.281697
SNP_A-2076151	1.9274	1.75796	1.09639	1.15459e-05	rs10007830	4	18315092	+	p15.32	acattccagttcaaaa[A/T]ttgagtagtccaagta	A	T	ENST00000360734 // downstream // 444809 // --- // --- // --- // --- /// ENST00000359144 // downstream // 144733 // --- // --- // --- // ---	---	-0.0579279	0.348481	0.572398
SNP_A-2076500	1.91409	2.06086	0.92878	1.34345e-05	rs11117096	12	84805430	+	q21.31	acatttatgcacccag[C/G]aaacatacgaaaaaaa	C	G	NM_006183 // downstream // 26199 // Hs.80962 // NTS // 4922 // Homo sapiens neurotensin (NTS), mRNA. /// NM_013244 // downstream // 69554 // Hs.126195 // GNTIVH // 25834 // Homo sapiens UDP-N-acetylglucosamine:a-1,3-D-mannoside beta-1,4-N-acetylglucosaminyltransferase IV (GNTIVH), mRNA. /// ENST00000256010 // downstream // 26199 // --- // --- // --- // Neurotensin/neuromedin N precursor [Contains…	NTS	-0.0520331	0.39979	0.604715
SNP_A-2076633	1.92125	2.13559	0.899634	5.04728e-07	rs933461	22	15803369	+	q11.1	acatttgtcgaagtca[A/G]aataaaagatgaatct	A	G	ENST00000327926 // upstream // 32946 // --- // --- // --- // PREDICTED: similar to Ig kappa chain [Source:RefSeq_peptide_predicted;Acc:XP_496488] /// ENST00000330197 // downstream // 14808 // --- // --- // --- // --- /// ENST00000266136 // downstream // 14808 // --- // --- // --- // --- /// ENST00000310115 // upstream // 25752 // --- // --- // --- // PREDICTED: similar to Ig kappa chain [Source:R…	---	0.0407844	0.509383	0.713136
SNP_A-2081398	1.93063	2.22204	0.868851	2.73907e-10	rs1867353	22	16733797	+	q11.21	acctggtacttcaaca[C/G]cctctgcttgagacac	C	G	AB037785 // intron // 0 // Hs.165551 // MICAL3 // 57553 // Homo sapiens mRNA for KIAA1364 protein, partial cds. /// ENST00000207726 // intron // 0 // --- // --- // --- // Protein MICAL-3. [Source:Uniprot/SWISSPROT;Acc:Q7RTP6]	MICAL3	0.0505322	0.413541	0.614537
SNP_A-2083118	2.02452	2.24656	0.901164	2.87133e-05	rs2011365	18	19866984	+	q11.2	acgttggaaggtgaag[A/T]cgagtggatcacttga	A	T	NM_153211 // intron // 0 // Hs.128576 // C18orf17 // 125488 // Homo sapiens chromosome 18 open reading frame 17 (C18orf17), mRNA. /// ENST00000304621 // intron // 0 // --- // --- // --- // ---	C18orf17	0.0407849	0.509378	0.713136
SNP_A-2083388	1.96043	1.76452	1.11103	5.08002e-07	rs2168449	3	59542539	+	p14.2	actaactacaacccca[A/G]ataattattgctatct	A	G	NM_002012 // downstream // 170453 // Hs.196981 // FHIT // 2272 // Homo sapiens fragile histidine triad gene (FHIT), mRNA. /// NM_198463 // upstream // 664053 // Hs.368434 // FLJ42117 // 200844 // Homo sapiens FLJ42117 protein (FLJ42117), mRNA. /// ENST00000341848 // downstream // 170453 // --- // --- // --- // Bis(5'-adenosyl)-triphosphatase (EC 3.6.1.29) (Diadenosine 5',5'''- P1,P3-triphosphate …	FHIT	-0.0218579	0.723709	0.833468
SNP_A-2083768	1.94889	1.72849	1.12751	3.65324e-06	rs2948655	8	3757310	+	p23.2	actacattcaaggcaa[C/T]cttctagccaatttgg	C	T	NM_024596 // upstream // 2519170 // Hs.490892 // MCPH1 // 79648 // Homo sapiens microcephaly, primary autosomal recessive 1 (MCPH1), mRNA. /// NM_033225 // upstream // 502774 // Hs.571466 // CSMD1 // 64478 // Homo sapiens CUB and Sushi multiple domains 1 (CSMD1), mRNA. /// NM_001147 // downstream // 2590291 // Hs.553484 // ANGPT2 // 285 // Homo sapiens angiopoietin 2 (ANGPT2), mRNA. /// ENST00000…	MCPH1	-0.0771885	0.21127	0.413286
SNP_A-2083909	2.05442	1.91978	1.07013	0.000424502	rs962764	11	79268635	-	q14.1	actactgccaaaagta[C/T]gatttcttgtgaattt	C	T	NM_001031 // upstream // 2809614 // Hs.557301 // RPS28 // 6234 // Homo sapiens ribosomal protein S28 (RPS28), mRNA. /// ENST00000355278 // downstream // 782106 // --- // --- // --- // --- /// ENST00000357859 // upstream // 2809614 // --- // --- // --- // 40S ribosomal protein S28. [Source:Uniprot/SWISSPROT;Acc:P62857]	RPS28	0.0270382	0.661883	0.807619
SNP_A-2085850	1.90769	2.13774	0.892387	1.49602e-06	rs3788301	22	18169745	-	q11.21	actccttgtgtgtaaa[C/G]tgggtgatgccccatg	C	G	NM_053004 // intron // 0 // Hs.105642 // GNB1L // 54584 // Homo sapiens guanine nucleotide binding protein (G protein), beta polypeptide 1-like (GNB1L), mRNA. /// ENST00000329517 // intron // 0 // --- // --- // --- // Guanine nucleotide-binding protein beta subunit-like protein 1 (G protein beta subunit-like protein 1) (WD40 repeat containing p	GNB1L	0.198918	0.00115721	0.0153909
SNP_A-2087008	2.08178	2.34699	0.887	6.99458e-06	rs2880857	3	138404262	+	q22.3	actgagggatggcctc[A/G]ctcaaaatggtggtct	A	G	NM_004189 // upstream // 562015 // Hs.248184 // SOX14 // 8403 // Homo sapiens SRY (sex determining region Y)-box 14 (SOX14), mRNA. /// NM_144717 // downstream // 191644 // Hs.61232 // FNDC6 // 152028 // Homo sapiens fibronectin type III domain containing 6 (FNDC6), mRNA. /// ENST00000306087 // upstream // 562015 // --- // --- // --- // Transcription factor SOX-14. [Source:Uniprot/SWISSPROT;Acc:O9…	SOX14	0.188566	0.00209138	0.0206039
SNP_A-2090183	2.26505	2.90774	0.778971	1.00294e-07	rs1518922	3	182478311	-	q26.33	acttgataggttttac[A/G]gacttgctatacattg	A	G	NM_003106 // upstream // 434113 // Hs.518438 // SOX2 // 6657 // Homo sapiens SRY (sex determining region Y)-box 2 (SOX2), mRNA. /// ENST00000325404 // upstream // 434113 // --- // --- // --- // Transcription factor SOX-2. [Source:Uniprot/SWISSPROT;Acc:P48431] /// ENST00000313571 // upstream // 288079 // --- // --- // --- // ---	SOX2	0.202751	0.00092248	0.0153362
SNP_A-2091989	2.06769	2.22118	0.930897	0.000473468	rs7223550	17	59532011	+	q23.3	agaaacatgactgaaa[A/G]gactgggagagcccac	A	G	NM_001433 // intron // 0 // Hs.133982 // ERN1 // 2081 // Homo sapiens endoplasmic reticulum to nucleus signalling 1 (ERN1), transcript variant 1, mRNA. /// ENST00000225768 // intron // 0 // --- // --- // --- // Serine/threonine-protein kinase/endoribonuclease IRE1 precursor (Inositol-requiring 1) (hIRE1p) (IRE1a) (Ire1-alpha) (Endoplasmi	ERN1	0.00185063	0.976126	0.983521
SNP_A-2096951	2.19029	2.75226	0.795815	4.29896e-08	rs3773971	3	191774730	-	q28	agactgaagcaaatca[C/T]cttgaaattttatttg	C	T	NM_134470 // intron // 0 // Hs.478673 // IL1RAP // 3556 // Homo sapiens interleukin 1 receptor accessory protein (IL1RAP), transcript variant 2, mRNA. /// NM_002182 // intron // 0 // Hs.478673 // IL1RAP // 3556 // Homo sapiens interleukin 1 receptor accessory protein (IL1RAP), transcript variant 1, mRNA. /// ENST00000342550 // intron // 0 // --- // --- // --- // Interleukin-1 receptor accessory p…	IL1RAP	0.180175	0.00330674	0.0251312
SNP_A-2099987	1.9438	2.1772	0.892795	2.88418e-07	rs16985542	22	34728285	+	q12.3	agagtctatgcacaca[C/T]ggatacttttttactt	C	T	ENST00000338644 // intron // 0 // --- // --- // --- // RNA-binding protein 9 (RNA-binding motif protein 9) (Hexaribonucleotide binding protein 2) (Repressor of tamoxifen transcription	---	0.107913	0.0800891	0.237779
SNP_A-2100298	2.09697	1.89387	1.10724	1.88164e-05	rs4540774	10	1847187	+	p15.3	agagtttcttagacat[C/T]aaaagcataagcaatg	C	T	AB023199 // downstream // 679083 // Hs.188495 // WDR37 // 22884 // Homo sapiens mRNA for KIAA0982 protein, partial cds. /// NM_014023 // downstream // 678950 // Hs.188495 // WDR37 // 22884 // Homo sapiens WD repeat domain 37 (WDR37), mRNA. /// NM_018702 // upstream // 77843 // Hs.369716 // ADARB2 // 105 // Homo sapiens adenosine deaminase, RNA-specific, B2 (RED2 homolog rat) (ADARB2), mRNA. /// A…	WDR37	0.0447347	0.469209	0.674647
SNP_A-2102393	2.06524	1.88591	1.09509	2.82584e-08	rs16864374	2	223715187	+	q36.1	agattcatgctcaatc[C/T]aggaatccacattttt	C	T	NM_004457 // downstream // 81564 // Hs.471461 // ACSL3 // 2181 // Homo sapiens acyl-CoA synthetase long-chain family member 3 (ACSL3), transcript variant 1, mRNA. /// NM_203372 // downstream // 81564 // Hs.471461 // ACSL3 // 2181 // Homo sapiens acyl-CoA synthetase long-chain family member 3 (ACSL3), transcript variant 2, mRNA. /// NM_080671 // upstream // 27245 // Hs.348522 // KCNE4 // 23704 // …	ACSL3	-0.00741516	0.904553	0.947288
SNP_A-2102605	1.94971	1.84914	1.05439	0.0076281	rs974053	8	18597019	-	p22	agattgtcagccttca[C/T]atagccagcccaagtt	C	T	NM_015310 // intron // 0 // Hs.434255 // PSD3 // 23362 // Homo sapiens pleckstrin and Sec7 domain containing 3 (PSD3), transcript variant 1, mRNA. /// NM_206909 // intron // 0 // Hs.434255 // PSD3 // 23362 // Homo sapiens pleckstrin and Sec7 domain containing 3 (PSD3), transcript variant 2, mRNA. /// AF243495 // intron // 0 // Hs.434255 // PSD3 // 23362 // Homo sapiens hepatocellular carcinoma-as…	PSD3	-0.0558468	0.3661	0.583129
SNP_A-2102811	1.8687	2.06054	0.9069	6.08361e-07	rs1343245	6	82133667	+	q14.1	agattttgctaactcc[C/T]aggcaaattgagcggt	C	T	ENST00000358773 // upstream // 213049 // --- // --- // --- // --- /// ENST00000237194 // downstream // 185359 // --- // --- // --- // --- /// ENST00000355935 // upstream // 213049 // --- // --- // --- // --- /// ENST00000359368 // downstream // 447816 // --- // --- // --- // --- /// ENST00000357286 // upstream // 351671 // --- // --- // --- // ---	---	0.0235238	0.703607	0.824492
SNP_A-2107126	2.0175	1.82237	1.10708	2.42244e-06	rs8190856	8	18123404	+	p22	agcgggaaactttgta[C/T]aaggctcagctaaaag	C	T	NM_000662 // intron // 0 // Hs.155956 // NAT1 // 9 // Homo sapiens N-acetyltransferase 1 (arylamine N-acetyltransferase) (NAT1), mRNA. /// BC047666 // intron // 0 // Hs.155956 // NAT1 // 9 // Homo sapiens N-acetyltransferase 1 (arylamine N-acetyltransferase), mRNA (cDNA clone MGC:51749 IMAGE:6059458), complete cds. /// ENST00000307719 // intron // 0 // --- // --- // --- // Arylamine N-acetyltrans…	NAT1	-0.0807645	0.190813	0.392202
SNP_A-2108869	2.01534	1.82968	1.10147	8.14982e-05	rs10027752	4	173122582	+	q34.1	agcttaacactcctac[A/G]gaaaacggtcttcttc	A	G	NM_016228 // upstream // 1736669 // Hs.529735 // AADAT // 51166 // Homo sapiens aminoadipate aminotransferase (AADAT), transcript variant 1, mRNA. /// NM_182662 // upstream // 1736480 // Hs.529735 // AADAT // 51166 // Homo sapiens aminoadipate aminotransferase (AADAT), transcript variant 2, mRNA. /// ENST00000337664 // upstream // 1736669 // --- // --- // --- // Kynurenine/alpha-aminoadipate amin…	AADAT	0.10066	0.102695	0.280294
SNP_A-2111632	2.04942	1.85183	1.1067	8.15793e-05	rs572501	4	173122805	-	q34.1	aggagtctgtaaagga[C/T]actggtaaatgtacgt	C	T	NM_182662 // upstream // 1736703 // Hs.529735 // AADAT // 51166 // Homo sapiens aminoadipate aminotransferase (AADAT), transcript variant 2, mRNA. /// NM_016228 // upstream // 1736892 // Hs.529735 // AADAT // 51166 // Homo sapiens aminoadipate aminotransferase (AADAT), transcript variant 1, mRNA. /// ENST00000353187 // upstream // 1736703 // --- // --- // --- // Kynurenine/alpha-aminoadipate amin…	AADAT	0.0774491	0.209728	0.413286
SNP_A-2112417	1.81505	1.96065	0.92574	3.78198e-05	rs1502693	9	88767712	-	q22.1	aggcaagggttcagaa[C/T]tcaggctgctgtggtc	C	T	NM_145283 // downstream // 352051 // Hs.494395 // C9orf121 // 158046 // Homo sapiens chromosome 9 open reading frame 121 (C9orf121), mRNA. /// NM_005226 // upstream // 68204 // Hs.585118 // EDG3 // 1903 // Homo sapiens endothelial differentiation, sphingolipid G-protein-coupled receptor, 3 (EDG3), mRNA. /// NM_001001938 // upstream // 67753 // Hs.585118 // C9orf47 // 286223 // Homo sapiens chromo…	C9orf121	-0.13098	0.0334001	0.134612
SNP_A-2116792	2.03894	1.86	1.09621	2.714e-06	rs11209202	1	68203747	-	p31.2	aggtctaacccccaaa[A/G]atccatagatgagaga	A	G	NM_004675 // downstream // 19921 // Hs.194695 // DIRAS3 // 9077 // Homo sapiens DIRAS family, GTP-binding RAS-like 3 (DIRAS3), mRNA. /// NM_018841 // upstream // 192618 // Hs.431101 // GNG12 // 55970 // Homo sapiens guanine nucleotide binding protein (G protein), gamma 12 (GNG12), mRNA. /// ENST00000294603 // downstream // 19921 // --- // --- // --- // GTP-binding protein Di-Ras3 (Distinct subgro…	DIRAS3	-0.0287543	0.641873	0.795929
SNP_A-2117238	1.77894	1.97742	0.899628	7.69418e-07	rs7252584	19	8113241	-	p13.2	aggtgctggtctcttg[C/G]aagttggtcaggaaat	C	G	BC003376 // intron // 0 // Hs.184492 // ELAVL1 // 1994 // Homo sapiens ELAV (embryonic lethal, abnormal vision, Drosophila)-like 1 (Hu antigen R), mRNA (cDNA clone MGC:5084 IMAGE:2901220 /// NM_032447 // intron // 0 // Hs.370362 // FBN3 // 84467 // Homo sapiens fibrillin 3 (FBN3), mRNA. /// ENST00000351593 // intron // 0 // --- // --- // --- // ELAV-like protein 1 (Hu-antigen R) (HuR). [Source:Un…	ELAVL1	-0.0924181	0.134212	0.318753
SNP_A-2117275	2.08553	2.37882	0.876708	2.86949e-07	rs2738906	3	147743733	-	q24	aggtggagagacatca[A/G]atgtgtgtgagcagac	A	G	NM_021105 // intron // 0 // Hs.130759 // PLSCR1 // 5359 // Homo sapiens phospholipid scramblase 1 (PLSCR1), mRNA. /// ENST00000342435 // intron // 0 // --- // --- // --- // Phospholipid scramblase 1 (PL scramblase 1) (Ca(2+)-dependent phospholipid scramblase 1) (Erythrocyte phospholipid scramblase) (	PLSCR1	0.213893	0.000466243	0.0112746
SNP_A-2117812	1.97091	2.14237	0.919971	0.000120853	rs1471520	18	475410	-	p11.32	aggttgcttcttcccc[A/G]cagacagatggctgtc	A	G	NM_130386 // intron // 0 // Hs.464422 // COLEC12 // 81035 // Homo sapiens collectin sub-family member 12 (COLEC12), transcript variant I, mRNA. /// NM_030781 // intron // 0 // Hs.464422 // COLEC12 // 81035 // Homo sapiens collectin sub-family member 12 (COLEC12), transcript variant II, mRNA. /// ENST00000344226 // intron // 0 // --- // --- // --- // collectin sub-family member 12 isoform I [Sourc…	COLEC12	-0.0437182	0.479377	0.682004
SNP_A-2118425	1.94538	1.76226	1.10392	1.72399e-06	rs6825008	4	18333766	+	p15.32	agtaagctttttagat[C/G]aatttattatggatga	C	G	ENST00000360734 // downstream // 426135 // --- // --- // --- // --- /// ENST00000359144 // downstream // 163407 // --- // --- // --- // ---	---	-0.0258481	0.675904	0.811274
SNP_A-2124270	1.44933	1.31495	1.10219	0.00380685	rs3813932	X	118002602	+	q24	agttatcttgtttctc[A/G]ctcttatacttctgcg	A	G	AB033036 // CDS // 0 // Hs.97594 // KIAA1210 // 57481 // Homo sapiens mRNA for KIAA1210 protein, partial cds. /// ENST00000308801 // CDS // 0 // --- // --- // --- // ---	KIAA1210	-0.167023	0.00652718	0.0394598
SNP_A-2125534	2.14505	2.71108	0.791217	2.27165e-09	rs10937442	3	191776910	-	q28	agtttcaaatctttgc[C/G]aatttttccattaaaa	C	G	NM_134470 // intron // 0 // Hs.478673 // IL1RAP // 3556 // Homo sapiens interleukin 1 receptor accessory protein (IL1RAP), transcript variant 2, mRNA. /// NM_002182 // intron // 0 // Hs.478673 // IL1RAP // 3556 // Homo sapiens interleukin 1 receptor accessory protein (IL1RAP), transcript variant 1, mRNA. /// ENST00000342550 // intron // 0 // --- // --- // --- // Interleukin-1 receptor accessory p…	IL1RAP	0.177033	0.00390648	0.0273454
SNP_A-2128259	2.17313	2.72312	0.798028	5.33294e-09	rs6807974	3	180882648	-	q26.33	ataaggtttgggagac[C/T]ctctggattttgcaag	C	T	NM_003940 // intron // 0 // Hs.175322 // USP13 // 8975 // Homo sapiens ubiquitin specific peptidase 13 (isopeptidase T-3) (USP13), mRNA. /// ENST00000263966 // intron // 0 // --- // --- // --- // Ubiquitin carboxyl-terminal hydrolase 13 (EC 3.1.2.15) (Ubiquitin thiolesterase 13) (Ubiquitin-specific processing protease 13)	USP13	0.131943	0.0321108	0.131407
SNP_A-2131224	2.1438	1.99473	1.07473	4.58895e-05	rs12323646	14	23058937	+	q11.2	atagagcaacagcctg[A/G]aggggagagaggatgg	A	G	NM_033400 // downstream // 1002 // Hs.525247 // ZFHX2 // 85446 // Homo sapiens zinc finger homeobox 2 (ZFHX2), mRNA. /// AL050003 // downstream // 27815 // Hs.9043 // C14orf120 // 25983 // Homo sapiens mRNA; cDNA DKFZp564O092 (from clone DKFZp564O092). /// ENST00000250392 // downstream // 41084 // --- // --- // --- // --- /// ENST00000258869 // downstream // 1002 // --- // --- // --- // Zinc fing…	ZFHX2	-0.034671	0.574912	0.760828
SNP_A-2131847	2.11538	2.58516	0.81828	1.24002e-09	rs1356811	3	175543117	-	q26.31	atagcttttcatgagc[A/G]acttctcttatctatt	A	G	AB028993 // downstream // 59502 // Hs.478289 // NLGN1 // 22871 // Homo sapiens mRNA for KIAA1070 protein, partial cds. /// NM_207015 // upstream // 754152 // Hs.416922 // NAALADL2 // 254827 // Homo sapiens N-acetylated alpha-linked acidic dipeptidase-like 2 (NAALADL2), mRNA. /// ENST00000360119 // downstream // 59502 // --- // --- // --- // Neuroligin-1 precursor. [Source:Uniprot/SWISSPROT;Acc:Q8…	NLGN1	0.126728	0.0396262	0.152762
SNP_A-2132037	2.02341	1.81978	1.1119	6.12766e-09	rs17055212	3	55349401	+	p14.3	ataggctttggcttcc[C/T]gagtatttataatgtt	C	T	NM_020678 // upstream // 412289 // Hs.567551 // HT017 // 57408 // Homo sapiens HT017 protein (HT017), mRNA. /// NM_018398 // downstream // 265779 // Hs.128594 // CACNA2D3 // 55799 // Homo sapiens calcium channel, voltage-dependent, alpha 2/delta 3 subunit (CACNA2D3), mRNA. /// NM_003392 // downstream // 125383 // Hs.152213 // WNT5A // 7474 // Homo sapiens wingless-type MMTV integration site famil…	HT017	0.0119044	0.847341	0.913201
SNP_A-2135310	1.9326	2.09151	0.924022	0.000201619	rs4984405	15	93061175	+	q26.2	atatttaatttaaaaa[A/G]cctgtctatcagctag	A	G	NM_021005 // upstream // 1613775 // Hs.347991 // NR2F2 // 7026 // Homo sapiens nuclear receptor subfamily 2, group F, member 2 (NR2F2), mRNA. /// NM_018349 // downstream // 237908 // Hs.33368 // MCTP2 // 55784 // Homo sapiens multiple C2-domains with two transmembrane regions 2 (MCTP2), mRNA. /// ENST00000331706 // downstream // 313678 // --- // --- // --- // multiple C2-domains with two transmem…	NR2F2	-0.0702183	0.255579	0.482157
SNP_A-2137030	2.04471	1.87505	1.09048	5.69251e-07	rs1414889	10	113349730	+	q25.2	atcagctaacctcata[C/T]ccatttcattttaaag	C	T	NM_000681 // downstream // 519170 // Hs.249159 // ADRA2A // 150 // Homo sapiens adrenergic, alpha-2A-, receptor (ADRA2A), mRNA. /// NM_020918 // downstream // 549884 // Hs.42586 // GPAM // 57678 // Homo sapiens glycerol-3-phosphate acyltransferase, mitochondrial (GPAM), mRNA. /// ENST00000280155 // downstream // 519170 // --- // --- // --- // Alpha-2A adrenergic receptor (Alpha-2A adrenoceptor) (…	ADRA2A	0.0487352	0.430367	0.626009
SNP_A-2139402	1.87505	1.72118	1.0894	1.82723e-07	rs2245705	3	45724726	-	p21.31	atcctgtttaaatatg[A/G]atacaggcagtcttta	A	G	NM_022405 // downstream // 47220 // Hs.413095 // SLC6A20 // 54716 // Homo sapiens solute carrier family 6 (proline IMINO transporter), member 20 (SLC6A20), transcript variant 2, mRNA. /// NM_020208 // downstream // 47220 // Hs.413095 // SLC6A20 // 54716 // Homo sapiens solute carrier family 6 (proline IMINO transporter), member 20 (SLC6A20), transcript variant 1, mRNA. /// NM_014240 // downstream…	SLC6A20	-0.0802685	0.19356	0.393031
SNP_A-2147016	2.06159	1.91344	1.07742	5.97864e-05	rs11015156	10	26863974	+	p12.1	atggaactaaatgaga[G/T]gatgttgagagttata	G	T	NM_019043 // intron // 0 // Hs.310421 // APBB1IP // 54518 // Homo sapiens amyloid beta (A4) precursor protein-binding, family B, member 1 interacting protein (APBB1IP), mRNA. /// ENST00000316704 // intron // 0 // --- // --- // --- // Amyloid beta A4 precursor protein-binding family B member 1- interacting protein (APBB1-interacting protein 1) (Rap1-GTP- intera /// ENST00000335513 // intron // 0 /…	APBB1IP	0.0517055	0.402768	0.605289
SNP_A-2152342	1.93952	1.81968	1.06586	0.00014434	rs2278394	5	149390712	-	q32	attaacaatctatacc[G/T]gaccctgttctccctc	G	T	D83778 // intron // 0 // Hs.586219 // KIAA0194 // 22993 // Human mRNA for KIAA0194 gene, partial cds. /// ENST00000261804 // intron // 0 // --- // --- // --- // SMF protein (Fragment). [Source:Uniprot/SWISSPROT;Acc:Q12766]	KIAA0194	-0.214957	0.000436007	0.0112746
SNP_A-2159051	1.46207	1.30903	1.11691	0.00205807	rs2000353	X	120941126	-	q25	attgttgctagcctca[A/G]tagagacccattacaa	A	G	ENST00000329032 // upstream // 457066 // --- // --- // --- // --- /// ENST00000360169 // upstream // 545723 // --- // --- // --- // ---	---	-0.165578	0.00701364	0.0409156
SNP_A-2171592	1.96274	2.13559	0.919062	6.3317e-06	rs17343918	2	54671403	+	p16.2	caatcctgttaactag[C/G]acagtgaagtagtttt	C	G	NM_003128 // intron // 0 // Hs.503178 // SPTBN1 // 6711 // Homo sapiens spectrin, beta, non-erythrocytic 1 (SPTBN1), transcript variant 1, mRNA. /// M96803 // intron // 0 // Hs.503178 // SPTBN1 // 6711 // Human general beta-spectrin (SPTBN1) mRNA, complete cds. /// ENST00000356805 // intron // 0 // --- // --- // --- // Spectrin beta chain, brain 1 (Spectrin, non-erythroid beta chain 1) (Beta-II s…	SPTBN1	0.0258647	0.675708	0.811274
SNP_A-2172888	1.3101	1.21699	1.07651	0.0111695	rs3894075	X	4139833	+	p22.33	caatttttagttccta[C/G]ctataaacaagaacat	C	G	NM_005044 // upstream // 514994 // Hs.390788 // PRKX // 5613 // Homo sapiens protein kinase, X-linked (PRKX), mRNA. /// ENST00000344270 // downstream // 943661 // --- // --- // --- // --- /// ENST00000262848 // upstream // 514994 // --- // --- // --- // Serine/threonine-protein kinase PRKX (EC 2.7.1.37) (Protein kinase PKX1). [Source:Uniprot/SWISSPROT;Acc:P51817]	PRKX	-0.181296	0.00311381	0.0250992
SNP_A-2173116	2.03351	1.89247	1.07452	2.35682e-05	rs6881391	5	145899863	-	q32	cacaaatcctgttcca[A/G]tgataatcaagctgtg	A	G	NM_181677 // downstream // 49402 // Hs.193825 // PPP2R2B // 5521 // Homo sapiens protein phosphatase 2 (formerly 2A), regulatory subunit B (PR 52), beta isoform (PPP2R2B), transcript variant 5, mR /// NM_181676 // downstream // 49402 // Hs.193825 // PPP2R2B // 5521 // Homo sapiens protein phosphatase 2 (formerly 2A), regulatory subunit B (PR 52), beta isoform (PPP2R2B), transcript variant 4, mR /…	PPP2R2B	-0.228018	0.000186514	0.00826878
SNP_A-2173807	2.04986	1.81527	1.12923	1.14953e-06	rs370418	13	92641140	+	q31.3	cttagctctctcacta[A/G]ccattggacagccaca	A	G	NM_005708 // upstream // 36571 // Hs.444329 // GPC6 // 10082 // Homo sapiens glypican 6 (GPC6), mRNA. /// NM_004466 // downstream // 324447 // Hs.567269 // GPC5 // 2262 // Homo sapiens glypican 5 (GPC5), mRNA. /// ENST00000359208 // downstream // 172820 // --- // --- // --- // --- /// ENST00000330809 // upstream // 36571 // --- // --- // --- // Glypican-6 precursor. [Source:Uniprot/SWISSPROT;Acc:…	GPC6	-0.0432609	0.483991	0.684795
SNP_A-2174426	2.03981	2.17656	0.937171	0.0014161	rs7231539	18	18194143	-	q11.2	cacagaataaaataca[A/G]agcttctccatcccac	A	G	NM_005257 // downstream // 157918 // Hs.514746 // GATA6 // 2627 // Homo sapiens GATA binding protein 6 (GATA6), mRNA. /// NM_022663 // downstream // 54448 // Hs.406709 // CTAGE1 // 64693 // Homo sapiens cutaneous T-cell lymphoma-associated antigen 1 (CTAGE1), transcript variant 2, mRNA. /// ENST00000269216 // downstream // 157918 // --- // --- // --- // Transcription factor GATA-6 (GATA-binding f…	GATA6	0.0582757	0.34559	0.572398
SNP_A-2175732	1.95067	1.75065	1.11426	6.99919e-07	rs2469354	8	3440295	-	p23.2	cacattatgtgtgaaa[A/G]tcaaacgggtaataaa	A	G	NM_024596 // upstream // 2836185 // Hs.490892 // MCPH1 // 79648 // Homo sapiens microcephaly, primary autosomal recessive 1 (MCPH1), mRNA. /// NM_033225 // upstream // 185759 // Hs.571466 // CSMD1 // 64478 // Homo sapiens CUB and Sushi multiple domains 1 (CSMD1), mRNA. /// NM_001147 // downstream // 2907306 // Hs.553484 // ANGPT2 // 285 // Homo sapiens angiopoietin 2 (ANGPT2), mRNA. /// ENST00000…	MCPH1	-0.130078	0.0346458	0.135526
SNP_A-2177914	2.03298	1.85903	1.09357	5.663e-07	rs7609007	2	222940422	+	q36.1	cactaagcctcagaac[A/G]cagctgaaatagtttg	A	G	NM_181460 // intron // 0 // Hs.42146 // PAX3 // 5077 // Homo sapiens paired box gene 3 (Waardenburg syndrome 1) (PAX3), transcript variant PAX3H, mRNA. /// NM_181459 // intron // 0 // Hs.42146 // PAX3 // 5077 // Homo sapiens paired box gene 3 (Waardenburg syndrome 1) (PAX3), transcript variant PAX3E, mRNA. /// NM_181458 // intron // 0 // Hs.42146 // PAX3 // 5077 // Homo sapiens paired box gene 3 …	PAX3	0.0627125	0.310048	0.532082
SNP_A-2180886	2.02202	1.84183	1.09783	2.41911e-08	rs656127	10	85306238	-	q23.1	cagaatgggccctaga[A/G]caaaaatgtgataaaa	A	G	NM_001010848 // downstream // 570897 // Hs.444783 // NRG3 // 10718 // Homo sapiens neuregulin 3 (NRG3), mRNA. /// NM_014394 // upstream // 583000 // Hs.352656 // GHITM // 27069 // Homo sapiens growth hormone inducible transmembrane protein (GHITM), mRNA. /// ENST00000332738 // downstream // 570897 // --- // --- // --- // Pro-neuregulin-3, membrane-bound isoform precursor (Pro-NRG3) [Contains: Neu…	NRG3	0.0353557	0.56738	0.758407
SNP_A-2182279	2.16716	1.98849	1.08985	5.43267e-05	rs11254171	10	16840124	+	p13	cagagtcccatgtgcc[A/G]ctgacagcagtaagta	A	G	NM_012425 // intron // 0 // Hs.524161 // RSU1 // 6251 // Homo sapiens Ras suppressor protein 1 (RSU1), transcript variant 1, mRNA. /// NM_152724 // intron // 0 // Hs.524161 // RSU1 // 6251 // Homo sapiens Ras suppressor protein 1 (RSU1), transcript variant 2, mRNA. /// ENST00000338740 // intron // 0 // --- // --- // --- // Ras suppressor protein 1 (Rsu-1) (RSP-1). [Source:Uniprot/SWISSPROT;Acc:Q1…	RSU1	0.00573519	0.926107	0.959539
SNP_A-2188046	2.02832	1.89527	1.0702	0.00248492	rs2404913	4	155358647	-	q31.3	cagtcagacttgtaca[C/G]aatatttcaaataact	C	G	NM_003013 // upstream // 291055 // Hs.481022 // SFRP2 // 6423 // Homo sapiens secreted frizzled-related protein 2 (SFRP2), mRNA. /// NM_199348 // downstream // 242764 // Hs.148847 // DCHS2 // 54798 // Homo sapiens dachsous 2 (Drosophila) (DCHS2), transcript variant 2, mRNA. /// NM_017639 // downstream // 154485 // Hs.148847 // DCHS2 // 54798 // Homo sapiens dachsous 2 (Drosophila) (DCHS2), transc…	SFRP2	0.0641409	0.299134	0.517374
SNP_A-2188348	2.05048	1.90194	1.0781	9.80641e-06	rs7717186	5	145901717	+	q32	cagtcttaccccacca[C/T]tggtaaaatgaaatga	C	T	NM_181678 // downstream // 47550 // Hs.193825 // PPP2R2B // 5521 // Homo sapiens protein phosphatase 2 (formerly 2A), regulatory subunit B (PR 52), beta isoform (PPP2R2B), transcript variant 6, mR /// NM_181677 // downstream // 47550 // Hs.193825 // PPP2R2B // 5521 // Homo sapiens protein phosphatase 2 (formerly 2A), regulatory subunit B (PR 52), beta isoform (PPP2R2B), transcript variant 5, mR /…	PPP2R2B	-0.237828	9.53813e-05	0.00507428
SNP_A-2189223	2.03942	2.04527	0.997142	0.819266	rs7599327	2	105586512	-	q12.2	cagttcaccttgagga[C/G]agactttcaaaggcaa	C	G	BC014397 // upstream // 112505 // Hs.443687 // FHL2 // 2274 // Homo sapiens four and a half LIM domains 2, transcript variant 2, mRNA (cDNA clone MGC:1574 IMAGE:3546686), complete cds. /// NM_201555 // upstream // 73042 // Hs.443687 // FHL2 // 2274 // Homo sapiens four and a half LIM domains 2 (FHL2), transcript variant 2, mRNA. /// NM_201557 // upstream // 73042 // Hs.443687 // FHL2 // 2274 // H…	FHL2	0.133756	0.0298001	0.123857
SNP_A-2191909	1.41279	1.29645	1.08973	0.0167889	rs714539	X	106384177	+	q22.3	catcaactgtgatagc[A/G]aattcaggaggcagtg	A	G	NM_173494 // downstream // 90560 // Hs.128836 // CXorf41 // 139212 // Homo sapiens chromosome X open reading frame 41 (CXorf41), mRNA. /// ENST00000336387 // downstream // 91445 // --- // --- // --- // Protein CXorf41 (Sarcoma antigen NY-SAR-97). [Source:Uniprot/SWISSPROT;Acc:Q9NQM4] /// ENST00000327707 // upstream // 94170 // --- // --- // --- // --- /// ENST00000161782 // downstream // 90560 //…	CXorf41	-0.21575	0.000414675	0.0112746
SNP_A-2194467	2.13351	2.00441	1.06441	0.000744643	rs12436235	14	23026343	+	q11.2	tctttctcttgttttc[A/G]ctttctgtctctcccc	A	G	AL050003 // intron // 0 // Hs.9043 // C14orf120 // 25983 // Homo sapiens mRNA; cDNA DKFZp564O092 (from clone DKFZp564O092). /// ENST00000359397 // intron // 0 // --- // --- // --- // ---	C14orf120	-0.0533074	0.388332	0.597088
SNP_A-2194712	2.09904	1.91559	1.09577	0.00198612	rs1002364	4	37180248	+	p14	catgccagctgcttca[A/T]accttaaaattctgtt	A	T	ENST00000345029 // upstream // 369 // --- // --- // --- // --- /// ENST00000357504 // downstream // 1012266 // --- // --- // --- // ---	---	0.115741	0.0603868	0.19155
SNP_A-2196232	2.1325	2.61925	0.814165	6.35124e-08	rs1321635	3	198536370	-	q29	catgtgtatcagtaac[C/T]aattcattcttactgc	C	T	U13896 // upstream // 23119 // Hs.292549 // DLG1 // 1739 // Human homolog of Drosophila discs large protein, isoform 2 (hdlg-2) mRNA, complete cds. /// NM_203315 // downstream // 190387 // Hs.274539 // BDH // 622 // Homo sapiens 3-hydroxybutyrate dehydrogenase (heart, mitochondrial) (BDH), nuclear gene encoding mitochondrial protein, transcri /// NM_004051 // downstream // 190387 // Hs.274539 // …	DLG1	0.11643	0.0588626	0.19155
SNP_A-2196488	1.92077	2.21624	0.866681	5.16926e-11	rs5992871	22	16684664	-	q11.21	catgtttctggtcacc[A/G]ctgctctttcctcact	A	G	ENST00000252134 // intron // 0 // --- // --- // --- // MICAL3 protein (Fragment). [Source:Uniprot/SPTREMBL;Acc:Q96DF2]	---	0.0383444	0.535063	0.733644
SNP_A-2197144	1.95567	1.7843	1.09604	1.45708e-07	rs3777378	5	136999155	+	q31.1	cattcaaactgtatag[C/T]catggtaatgagatga	C	T	NM_017415 // intron // 0 // Hs.434434 // KLHL3 // 26249 // Homo sapiens kelch-like 3 (Drosophila) (KLHL3), mRNA. /// ENST00000357408 // intron // 0 // --- // --- // --- // Kelch-like protein 3. [Source:Uniprot/SWISSPROT;Acc:Q9UH77] /// ENST00000309755 // intron // 0 // --- // --- // --- // Kelch-like protein 3. [Source:Uniprot/SWISSPROT;Acc:Q9UH77]	KLHL3	-0.179108	0.0035004	0.025165
SNP_A-2201485	2.05745	1.88	1.09439	6.9825e-08	rs2034377	2	223765568	-	q36.1	ccaatggggtttctac[A/G]gagcaatccattcaca	A	G	NM_003469 // downstream // 521599 // Hs.516726 // SCG2 // 7857 // Homo sapiens secretogranin II (chromogranin C) (SCG2), mRNA. /// NM_080671 // downstream // 21435 // Hs.348522 // KCNE4 // 23704 // Homo sapiens potassium voltage-gated channel, Isk-related family, member 4 (KCNE4), mRNA. /// ENST00000305409 // downstream // 521599 // --- // --- // --- // Secretogranin-2 precursor (Secretogranin II…	SCG2	-0.0546897	0.37613	0.592016
SNP_A-2209538	2.16327	2.00054	1.08134	0.00722229	rs9323025	14	40049780	+	q21.1	aggagccatgttaaac[C/T]gtcattcaaaatgtta	C	T	NM_152447 // upstream // 1096743 // Hs.136893 // LRFN5 // 145581 // Homo sapiens leucine rich repeat and fibronectin type III domain containing 5 (LRFN5), mRNA. /// ENST00000298119 // upstream // 1096743 // --- // --- // --- // Leucine-rich repeat and fibronectin type-III domain-containing protein 5 precursor. [Source:Uniprot/SWISSPROT;Acc:Q96NI6] /// ENST00000357299 // upstream // 87476 // --- /…	LRFN5	0.0847354	0.169838	0.376474
SNP_A-2209596	2.12221	2.59441	0.817994	1.987e-09	rs9828801	3	175543008	+	q26.31	cccatgagtgactcca[C/T]tgagtaaggaccacct	C	T	NM_207015 // upstream // 754261 // Hs.416922 // NAALADL2 // 254827 // Homo sapiens N-acetylated alpha-linked acidic dipeptidase-like 2 (NAALADL2), mRNA. /// AB028993 // downstream // 59393 // Hs.478289 // NLGN1 // 22871 // Homo sapiens mRNA for KIAA1070 protein, partial cds. /// ENST00000316366 // upstream // 754261 // --- // --- // --- // N-acetylated alpha-linked acidic dipeptidase 2 [Source:Re…	NAALADL2	0.121713	0.0482031	0.169644
SNP_A-2210001	2.01163	1.87581	1.07241	0.000772061	rs846011	4	99884270	-	q23	ccccacctcaggtaac[A/C]aggacaagctggattc	A	C	NM_005723 // intron // 0 // Hs.118118 // TSPAN5 // 10098 // Homo sapiens tetraspanin 5 (TSPAN5), mRNA. /// ENST00000305798 // intron // 0 // --- // --- // --- // Tetraspanin-5 (Tspan-5) (Transmembrane 4 superfamily member 9) (Tetraspan NET-4). [Source:Uniprot/SWISSPROT;Acc:P62079]	TSPAN5	0.0107602	0.861859	0.921566
SNP_A-2210098	1.97173	2.16022	0.912747	4.92459e-07	---	22	26060662	+	q12.1	ccccagcatgggagaa[A/G]ggaggccagacaagtg	A	G	NM_002430 // downstream // 408158 // Hs.268515 // MN1 // 4330 // Homo sapiens meningioma (disrupted in balanced translocation) 1 (MN1), mRNA. /// NM_001886 // downstream // 709476 // Hs.57690 // CRYBA4 // 1413 // Homo sapiens crystallin, beta A4 (CRYBA4), mRNA. /// ENST00000302326 // downstream // 408158 // --- // --- // --- // Probable tumor suppressor protein MN1. [Source:Uniprot/SWISSPROT;Acc:…	MN1	0.123156	0.04559	0.166123
SNP_A-2210651	1.86096	2.07935	0.894971	3.75164e-08	rs69264	22	35928450	+	q13.1	cccctcccatcatgcc[A/G]aacctggggacctgct	A	G	NM_001051 // intron // 0 // Hs.225995 // SSTR3 // 6753 // Homo sapiens somatostatin receptor 3 (SSTR3), mRNA. /// CR456585 // intron // 0 // Hs.225995 // SSTR3 // 6753 // Homo sapiens SSTR3 full length open reading frame (ORF) cDNA clone (cDNA clone C22ORF:pGEM.SSTR3.V2). /// ENST00000328544 // intron // 0 // --- // --- // --- // Somatostatin receptor type 3 (SS3R) (SSR-28). [Source:Uniprot/SWISS…	SSTR3	0.0579087	0.348642	0.572398
SNP_A-2215119	2.02976	2.39355	0.848013	2.70087e-09	rs6440440	3	147662234	-	q24	cctattgctttggtga[A/C]aaccatgcatactcct	A	C	NM_020359 // intron // 0 // Hs.147305 // PLSCR2 // 57047 // Homo sapiens phospholipid scramblase 2 (PLSCR2), mRNA. /// AF159441 // intron // 0 // Hs.147305 // PLSCR2 // 57047 // Homo sapiens phospholipid scramblase 2 mRNA, complete cds. /// ENST00000296039 // intron // 0 // --- // --- // --- // Phospholipid scramblase 2 (PL scramblase 2) (Ca(2+)-dependent phospholipid scramblase 2). [Source:Unipr…	PLSCR2	0.161042	0.0087585	0.0465952
SNP_A-2215987	1.79034	2.01226	0.889715	6.79329e-07	rs7245775	19	7442221	-	p13.2	cctccagggaacggac[C/T]gtaagctgcaacagct	C	T	NM_015318 // 3UTR // 0 // Hs.465763 // ARHGEF18 // 23370 // Homo sapiens rho/rac guanine nucleotide exchange factor (GEF) 18 (ARHGEF18), mRNA. /// ENST00000356230 // CDS // 0 // --- // --- // --- // Rho-specific guanine nucleotide exchange factor p114 [Source:RefSeq_peptide;Acc:NP_056133] /// ENST00000359920 // 3UTR // 0 // --- // --- // --- // Rho-specific guanine nucleotide exchange factor p114…	ARHGEF18	-0.114994	0.0620743	0.194256
SNP_A-2218563	2.06774	1.8529	1.11595	1.03294e-06	rs6798623	3	8222957	-	p25.3	cctggatgtctataaa[C/G]tcactatgacaaatgg	C	G	NM_014583 // upstream // 295550 // Hs.475353 // LMCD1 // 29995 // Homo sapiens LIM and cysteine-rich domains 1 (LMCD1), mRNA. /// NM_181874 // downstream // 519843 // Hs.475336 // GRM7 // 2917 // Homo sapiens glutamate receptor, metabotropic 7 (GRM7), transcript variant 2, mRNA. /// NM_000844 // downstream // 519843 // Hs.475336 // GRM7 // 2917 // Homo sapiens glutamate receptor, metabotropic 7 (…	LMCD1	-0.0229265	0.710792	0.829257
SNP_A-2223127	2.01481	1.7528	1.14948	8.87683e-09	rs11136699	8	3939504	+	p23.2	cgcccacatgaaaata[C/G]taatggagcaccgtgc	C	G	NM_024596 // upstream // 2336976 // Hs.490892 // MCPH1 // 79648 // Homo sapiens microcephaly, primary autosomal recessive 1 (MCPH1), mRNA. /// NM_001147 // downstream // 2408097 // Hs.553484 // ANGPT2 // 285 // Homo sapiens angiopoietin 2 (ANGPT2), mRNA. /// NM_033225 // upstream // 684968 // Hs.571466 // CSMD1 // 64478 // Homo sapiens CUB and Sushi multiple domains 1 (CSMD1), mRNA. /// ENST00000…	MCPH1	-0.0487026	0.430675	0.626009
SNP_A-2223252	2.31048	2.24548	1.02895	0.397775	rs7832529	8	42425970	-	p11.21	cgccttttagtggcta[A/G]aaccgagaacggagac	A	G	NM_006749 // intron // 0 // Hs.491611 // SLC20A2 // 6575 // Homo sapiens solute carrier family 20 (phosphate transporter), member 2 (SLC20A2), mRNA. /// ENST00000342228 // intron // 0 // --- // --- // --- // solute carrier family 20, member 2 [Source:RefSeq_peptide;Acc:NP_006740]	SLC20A2	0.0810489	0.18925	0.392202
SNP_A-2226901	1.92437	1.76269	1.09173	6.94975e-08	rs1768198	3	39491489	+	p22.2	ctaatcatattttaca[A/G]gttttaccactaaagt	A	G	NM_006501 // intron // 0 // Hs.121333 // MOBP // 4336 // Homo sapiens myelin-associated oligodendrocyte basic protein (MOBP), transcript variant 2, mRNA. /// NM_182934 // intron // 0 // Hs.121333 // MOBP // 4336 // Homo sapiens myelin-associated oligodendrocyte basic protein (MOBP), transcript variant 1, mRNA. /// NM_182935 // intron // 0 // Hs.121333 // MOBP // 4336 // Homo sapiens myelin-associ…	MOBP	-0.0689431	0.264334	0.491698
SNP_A-2232015	2.11572	1.99957	1.05809	0.00467471	rs11008043	10	19332784	+	p12.31	ctcaacttcaccataa[G/T]aatgaacatcgacggg	G	T	NM_178815 // downstream // 325838 // Hs.25362 // ARL8 // 221079 // Homo sapiens ADP-ribosylation factor-like 8 (ARL8), mRNA. /// NM_032812 // upstream // 812594 // Hs.498939 // PLXDC2 // 84898 // Homo sapiens plexin domain containing 2 (PLXDC2), mRNA. /// ENST00000298962 // downstream // 325838 // --- // --- // --- // ADP-ribosylation factor-like protein 5B (ADP-ribosylation factor-like protein 8…	ARL8	-0.0218503	0.723802	0.833468
SNP_A-2239385	2.06505	1.83129	1.12765	6.65158e-08	rs16989912	4	34342742	-	p15.1	ctctttctaattctac[A/G]gcaagaaatctcggca	A	G	NM_032457 // downstream // 3522002 // Hs.479439 // PCDH7 // 5099 // Homo sapiens BH-protocadherin (brain-heart) (PCDH7), transcript variant c, mRNA. /// NM_139182 // downstream // 1547446 // Hs.479451 // CENTD1 // 116984 // Homo sapiens centaurin, delta 1 (CENTD1), transcript variant 2, mRNA. /// NM_015230 // downstream // 1547446 // Hs.479451 // CENTD1 // 116984 // Homo sapiens centaurin, delta …	PCDH7	0.0489695	0.428151	0.626009
SNP_A-2240661	1.93437	1.77022	1.09273	7.55759e-06	rs6817183	4	34320831	-	p15.1	ctgactattatcccta[G/T]gaatcaagaaatggaa	G	T	NM_139182 // downstream // 1569357 // Hs.479451 // CENTD1 // 116984 // Homo sapiens centaurin, delta 1 (CENTD1), transcript variant 2, mRNA. /// NM_015230 // downstream // 1569357 // Hs.479451 // CENTD1 // 116984 // Homo sapiens centaurin, delta 1 (CENTD1), transcript variant 1, mRNA. /// NM_032457 // downstream // 3500091 // Hs.479439 // PCDH7 // 5099 // Homo sapiens BH-protocadherin (brain-hear…	CENTD1	0.0195821	0.751478	0.83943
SNP_A-2248525	1.94784	1.79054	1.08785	0.000163352	rs11574238	8	31063745	-	p12	ctgttaaccgagtatc[A/C]aagatgctaagaaact	A	C	NM_000553 // intron // 0 // Hs.567358 // WRN // 7486 // Homo sapiens Werner syndrome (WRN), mRNA. /// ENST00000298139 // intron // 0 // --- // --- // --- // Werner syndrome ATP-dependent helicase (EC 3.6.1.-). [Source:Uniprot/SWISSPROT;Acc:Q14191]	WRN	-0.0677618	0.272626	0.493187
SNP_A-2249380	2.0549	1.89806	1.08263	6.51962e-06	rs207940	2	216868247	-	q35	cttaaagagcagtggt[A/G]aaaaaggcccttagaa	A	G	NM_021141 // intron // 0 // Hs.388739 // XRCC5 // 7520 // Homo sapiens X-ray repair complementing defective repair in Chinese hamster cells 5 (double-strand-break rejoining; Ku autoantig /// ENST00000328063 // intron // 0 // --- // --- // --- // ATP-dependent DNA helicase II 80 kDa subunit (EC 3.6.1.-) (Lupus Ku autoantigen protein p86) (Ku86) (Ku80) (86 kDa subunit of Ku	XRCC5	0.0961863	0.118986	0.298588
SNP_A-2249974	2.13226	1.97688	1.0786	0.00621733	rs17110866	14	40049327	-	q21.1	cttacattagggcaga[A/G]gcagtggaattaaata	A	G	NM_152447 // upstream // 1097196 // Hs.136893 // LRFN5 // 145581 // Homo sapiens leucine rich repeat and fibronectin type III domain containing 5 (LRFN5), mRNA. /// ENST00000298119 // upstream // 1097196 // --- // --- // --- // Leucine-rich repeat and fibronectin type-III domain-containing protein 5 precursor. [Source:Uniprot/SWISSPROT;Acc:Q96NI6] /// ENST00000357299 // upstream // 87023 // --- /…	LRFN5	0.0713231	0.248158	0.474891
SNP_A-2250117	1.4275	1.29387	1.10328	0.00221942	rs5958580	X	123621852	+	q25	cttactatactttgca[A/T]cttacactatatagca	A	T	ENST00000262800 // intron // 0 // --- // --- // --- // odz, odd Oz/ten-m homolog 1 [Source:RefSeq_peptide;Acc:NP_055068]	---	-0.186673	0.00232293	0.0213068
SNP_A-2250415	2.05298	1.87849	1.09289	1.2908e-06	rs12256363	10	62508869	-	q21.2	cttagctaggctccca[A/G]tagtcgatgtggctga	A	G	NM_198225 // upstream // 78134 // Hs.148670 // RHOBTB1 // 9886 // Homo sapiens Rho-related BTB domain containing 1 (RHOBTB1), transcript variant 2, mRNA. /// NM_001032380 // upstream // 78134 // Hs.148670 // RHOBTB1 // 9886 // --- /// AB018283 // upstream // 77665 // Hs.148670 // RHOBTB1 // 9886 // Homo sapiens mRNA for KIAA0740 protein, partial cds. /// NM_014836 // upstream // 134874 // Hs.1486…	RHOBTB1	0.052329	0.397112	0.604715
SNP_A-2251455	1.9099	2.11075	0.904845	1.58507e-07	rs6000209	22	34951224	+	q12.3	cttcaccacactccta[G/T]gacattgaattgctat	G	T	NM_145637 // intron // 0 // Hs.474740 // APOL2 // 23780 // Homo sapiens apolipoprotein L, 2 (APOL2), transcript variant beta, mRNA. /// NM_030882 // intron // 0 // Hs.474740 // APOL2 // 23780 // Homo sapiens apolipoprotein L, 2 (APOL2), transcript variant alpha, mRNA. /// ENST00000249066 // intron // 0 // --- // --- // --- // Apolipoprotein-L2 (Apolipoprotein L-II) (ApoL-II). [Source:Uniprot/SWIS…	APOL2	0.107784	0.0804514	0.237779
SNP_A-2252094	1.84346	2.14312	0.860177	1.28915e-10	rs16988387	22	28924005	-	q12.2	cttccagatgtttttc[A/G]agacctccttggtgtt	A	G	NM_002309 // downstream // 36990 // Hs.2250 // LIF // 3976 // Homo sapiens leukemia inhibitory factor (cholinergic differentiation factor) (LIF), mRNA. /// NM_152510 // downstream // 26408 // Hs.120391 // HORMAD2 // 150280 // Homo sapiens HORMA domain containing 2 (HORMAD2), mRNA. /// ENST00000249075 // downstream // 36990 // --- // --- // --- // Leukemia inhibitory factor precursor (LIF) (Differ…	LIF	0.0488598	0.429187	0.626009
SNP_A-2252952	1.87798	2.06473	0.909552	6.73207e-07	rs10806221	6	82133833	+	q14.1	cttctcagcatctaac[A/G]atttcttttatctata	A	G	ENST00000237194 // downstream // 185193 // --- // --- // --- // --- /// ENST00000357286 // upstream // 351837 // --- // --- // --- // --- /// ENST00000358773 // upstream // 213215 // --- // --- // --- // --- /// ENST00000355935 // upstream // 213215 // --- // --- // --- // --- /// ENST00000359368 // downstream // 447982 // --- // --- // --- // ---	---	-0.0104241	0.866133	0.921566
SNP_A-2257885	1.98212	1.79634	1.10342	1.26364e-08	rs1549595	3	37480254	+	p22.3	ctttgtaatatattac[C/T]ggtggtgaaagcatcc	C	T	NM_002207 // intron // 0 // Hs.113157 // ITGA9 // 3680 // Homo sapiens integrin, alpha 9 (ITGA9), mRNA. /// ENST00000264741 // intron // 0 // --- // --- // --- // Integrin alpha-9 precursor (Integrin alpha-RLC). [Source:Uniprot/SWISSPROT;Acc:Q13797]	ITGA9	-0.0766794	0.214307	0.4161
SNP_A-2259725	1.93837	1.74022	1.11387	2.47468e-06	rs17068754	8	3893085	+	p23.2	gaaaagaatgaatgta[C/T]gcagtcagactttgtt	C	T	NM_033225 // upstream // 638549 // Hs.571466 // CSMD1 // 64478 // Homo sapiens CUB and Sushi multiple domains 1 (CSMD1), mRNA. /// NM_001147 // downstream // 2454516 // Hs.553484 // ANGPT2 // 285 // Homo sapiens angiopoietin 2 (ANGPT2), mRNA. /// NM_024596 // upstream // 2383395 // Hs.490892 // MCPH1 // 79648 // Homo sapiens microcephaly, primary autosomal recessive 1 (MCPH1), mRNA. /// ENST00000…	CSMD1	-0.12182	0.0480057	0.169644
SNP_A-2264308	2.03788	1.80624	1.12825	1.92436e-06	rs320071	13	92658780	-	q31.3	gaacttgaatgaatta[C/T]aagaacttccaaaaca	C	T	NM_004466 // downstream // 342087 // Hs.567269 // GPC5 // 2262 // Homo sapiens glypican 5 (GPC5), mRNA. /// NM_005708 // upstream // 18931 // Hs.444329 // GPC6 // 10082 // Homo sapiens glypican 6 (GPC6), mRNA. /// ENST00000359208 // downstream // 155180 // --- // --- // --- // --- /// ENST00000319143 // downstream // 342087 // --- // --- // --- // Glypican-5 precursor. [Source:Uniprot/SWISSPROT;A…	GPC5	-0.0649109	0.293359	0.516779
SNP_A-2267178	2.39062	2.17667	1.0983	0.000422939	rs4846514	1	213091080	-	q41	gaataattttctcatg[A/G]atccaaactctcagcc	A	G	NM_001438 // intron // 0 // Hs.444225 // ESRRG // 2104 // Homo sapiens estrogen-related receptor gamma (ESRRG), transcript variant 1, mRNA. /// ENST00000354407 // intron // 0 // --- // --- // --- // Estrogen-related receptor gamma (Estrogen receptor-related protein 3) (ERR gamma-2). [Source:Uniprot/SWISSPROT;Acc:P62508] /// ENST00000360821 // intron // 0 // --- // --- // --- // --- /// ENST000003…	ESRRG	0.0915509	0.137919	0.32075
SNP_A-2268277	2.15683	2.70925	0.796098	1.11087e-08	rs9817608	3	191015894	+	q28	gaatgataagtacaga[A/G]actgtggcaaaagagc	A	G	NM_003722 // intron // 0 // Hs.137569 // TP73L // 8626 // Homo sapiens tumor protein p73-like (TP73L), mRNA. /// ENST00000264731 // intron // 0 // --- // --- // --- // Tumor protein p73-like (p73L) (p63) (Tumor protein 63) (TP63) (p51) (p40) (Keratinocyte transcription factor KET) (Chronic ulcer /// ENST00000320472 // intron // 0 // --- // --- // --- // Tumor protein p73-like (p73L) (p63) (Tumor …	TP73L	0.180627	0.00322772	0.0251312
SNP_A-2268629	1.92803	2.11226	0.912781	0.000192156	rs10445487	18	19557690	+	q11.2	gaatgtctcggggtca[G/T]tatcttcatctgaaat	G	T	NM_198129 // intron // 0 // Hs.436367 // LAMA3 // 3909 // Homo sapiens laminin, alpha 3 (LAMA3), transcript variant 1, mRNA. /// ENST00000313654 // intron // 0 // --- // --- // --- // Laminin alpha-3 chain precursor (Epiligrin 170 kDa subunit) (E170) (Nicein alpha subunit). [Source:Uniprot/SWISSPROT;Acc:Q16787]	LAMA3	-0.0212308	0.731327	0.833622
SNP_A-2270350	1.99212	2.25161	0.88475	3.28442e-07	rs16839675	3	129177281	+	q21.3	gacactgatttgttag[C/T]atgagatagaattttc	C	T	NM_207335 // intron // 0 // Hs.132087 // KLHDC6 // 166348 // Homo sapiens kelch domain containing 6 (KLHDC6), mRNA. /// ENST00000343941 // intron // 0 // --- // --- // --- // kelch domain containing 6 (KLHDC6), mRNA [Source:RefSeq_dna;Acc:NM_207335]	KLHDC6	0.170015	0.00561422	0.0364467
SNP_A-2275395	1.37087	1.26634	1.08254	0.00579249	rs17002479	X	53947807	+	p11.22	gagaatgactggtgta[C/T]agtaatgatatgttag	C	T	NM_015107 // intron // 0 // Hs.133352 // PHF8 // 23133 // Homo sapiens PHD finger protein 8 (PHF8), mRNA. /// CR933612 // intron // 0 // Hs.133352 // PHF8 // 23133 // Homo sapiens mRNA; cDNA DKFZp686E0868 (from clone DKFZp686E0868). /// ENST00000338154 // intron // 0 // --- // --- // --- // PHD finger protein 8. [Source:Uniprot/SWISSPROT;Acc:Q9UPP1] /// ENST00000354751 // intron // 0 // --- // --…	PHF8	-0.174373	0.004489	0.0306173
SNP_A-2277795	2.17817	1.93022	1.12846	3.46126e-07	rs7912740	10	44569400	+	q11.21	gagcataggctgagga[A/G]aaggaaccagccccac	A	G	NM_000609 // upstream // 368849 // Hs.522891 // CXCL12 // 6387 // Homo sapiens chemokine (C-X-C motif) ligand 12 (stromal cell-derived factor 1) (CXCL12), transcript variant 1, mRNA. /// NM_001033886 // upstream // 368849 // Hs.522891 // CXCL12 // 6387 // --- /// NM_199168 // upstream // 368849 // Hs.522891 // CXCL12 // 6387 // Homo sapiens chemokine (C-X-C motif) ligand 12 (stromal cell-derived …	CXCL12	0.110764	0.0723849	0.221315
SNP_A-2279446	1.90019	2.10742	0.901668	6.31875e-07	rs6416258	12	9801264	-	p13.31	gaggatatacatagga[A/G]taggtttgttgggcca	A	G	NM_001781 // intron // 0 // Hs.208854 // CD69 // 969 // Homo sapiens CD69 antigen (p60, early T-cell activation antigen) (CD69), mRNA. /// ENST00000228434 // intron // 0 // --- // --- // --- // Early activation antigen CD69 (Early T-cell activation antigen p60) (GP32/28) (Leu-23) (MLR-3) (EA1) (BL-AC/P26) (Activation ind	CD69	0.0189807	0.758871	0.841082
SNP_A-2282579	1.98553	1.81333	1.09496	4.23831e-07	rs1530613	4	5314327	+	p16.2	gagtttactgtgaaaa[G/T]gtatgcgccagagcaa	G	T	NM_018401 // intron // 0 // Hs.133062 // STK32B // 55351 // Homo sapiens serine/threonine kinase 32B (STK32B), mRNA. /// ENST00000282908 // intron // 0 // --- // --- // --- // serine/threonine kinase 32B [Source:RefSeq_peptide;Acc:NP_060871]	STK32B	-0.00449339	0.942074	0.963815
SNP_A-2284315	1.8826	2.03151	0.9267	0.000267056	rs781982	6	71433666	-	q13	gatattgttatcctca[C/T]tacacaggggaggaaa	C	T	NM_080742 // downstream // 189971 // Hs.558627 // B3GAT2 // 135152 // Homo sapiens beta-1,3-glucuronyltransferase 2 (glucuronosyltransferase S) (B3GAT2), mRNA. /// NM_021940 // upstream // 631 // Hs.485717 // SMAP1 // 60682 // Homo sapiens stromal membrane-associated protein 1 (SMAP1), mRNA. /// ENST00000333243 // upstream // 57908 // --- // --- // --- // --- /// ENST00000230053 // downstream // …	B3GAT2	-0.00411913	0.946892	0.965031
SNP_A-2287299	2.06644	2.35796	0.87637	6.45677e-07	rs9813883	3	147770189	+	q24	gatgtgcctatataaa[C/T]gtctgttgcattcata	C	T	NM_032153 // downstream // 821229 // Hs.415766 // ZIC4 // 84107 // Homo sapiens Zic family member 4 (ZIC4), mRNA. /// NM_021105 // upstream // 24995 // Hs.130759 // PLSCR1 // 5359 // Homo sapiens phospholipid scramblase 1 (PLSCR1), mRNA. /// ENST00000311711 // downstream // 821229 // --- // --- // --- // Zinc finger protein ZIC 4 (Zinc finger protein of the cerebellum 4) (Fragment). [Source:Unipr…	ZIC4	0.224519	0.000235302	0.00894148
SNP_A-2290754	2.07433	2.24194	0.925239	0.00335342	rs1259771	12	31968090	-	p11.21	gcaagcagctaaatca[C/T]attccatacagacaag	C	T	NM_018169 // upstream // 61169 // Hs.445129 // FLJ10652 // 55196 // Homo sapiens hypothetical protein FLJ10652 (FLJ10652), mRNA. /// ENST00000340398 // upstream // 131723 // --- // --- // --- // --- /// ENST00000312561 // upstream // 61169 // --- // --- // --- // ---	FLJ10652	0.140717	0.0222005	0.0984224
SNP_A-2293160	2.48952	2.2814	1.09123	0.00530698	rs11776962	8	113655404	-	q23.3	gcagagaaacagccaa[C/G]taaccaagtaaccaac	C	G	NM_198124 // intron // 0 // Hs.91381 // CSMD3 // 114788 // Homo sapiens CUB and Sushi multiple domains 3 (CSMD3), transcript variant b, mRNA. /// NM_052900 // intron // 0 // Hs.91381 // CSMD3 // 114788 // Homo sapiens CUB and Sushi multiple domains 3 (CSMD3), transcript variant c, mRNA. /// NM_198123 // intron // 0 // Hs.91381 // CSMD3 // 114788 // Homo sapiens CUB and Sushi multiple domains 3 (C…	CSMD3	0.241869	7.1761e-05	0.00477211
SNP_A-2294788	2.02293	1.80366	1.12157	3.93656e-09	rs1073326	4	5320874	+	p16.2	gcagttgccccactca[A/G]tagtaaaacatggctc	A	G	NM_018401 // intron // 0 // Hs.133062 // STK32B // 55351 // Homo sapiens serine/threonine kinase 32B (STK32B), mRNA. /// ENST00000282908 // intron // 0 // --- // --- // --- // serine/threonine kinase 32B [Source:RefSeq_peptide;Acc:NP_060871]	STK32B	-0.010584	0.864099	0.921566
SNP_A-2295711	1.97375	1.7943	1.10001	1.68416e-08	rs197722	3	37479869	-	p22.3	gcatgagtgagtcctg[C/G]agagaacagaagaacc	C	G	NM_002207 // intron // 0 // Hs.113157 // ITGA9 // 3680 // Homo sapiens integrin, alpha 9 (ITGA9), mRNA. /// ENST00000264741 // intron // 0 // --- // --- // --- // Integrin alpha-9 precursor (Integrin alpha-RLC). [Source:Uniprot/SWISSPROT;Acc:Q13797]	ITGA9	-0.100495	0.103266	0.280294
SNP_A-2300626	1.95101	1.81452	1.07522	0.000480651	rs10094938	8	10432736	-	p23.1	gcctgcaggaggagaa[A/C]gggcttgctgagggtt	A	C	NM_198464 // intron // 0 // Hs.122221 // UNQ9391 // 203074 // Homo sapiens tryptophan/serine protease (UNQ9391), mRNA. /// ENST00000328655 // intron // 0 // --- // --- // --- // ---	UNQ9391	-0.164966	0.00722945	0.0409156
SNP_A-2300876	2.06745	1.84484	1.12067	5.15995e-06	rs6601301	8	9269536	+	p23.1	gcctgtagttaatgac[A/C]ctgtatcatatcaatt	A	C	NM_024607 // upstream // 223920 // Hs.458513 // PPP1R3B // 79660 // Homo sapiens protein phosphatase 1, regulatory (inhibitor) subunit 3B (PPP1R3B), mRNA. /// NM_003747 // upstream // 181323 // Hs.370267 // TNKS // 8658 // Homo sapiens tankyrase, TRF1-interacting ankyrin-related ADP-ribose polymerase (TNKS), mRNA. /// ENST00000310455 // upstream // 223920 // --- // --- // --- // protein phosphata…	PPP1R3B	-0.0678515	0.27199	0.493187
SNP_A-2301406	1.94337	1.77849	1.0927	2.91219e-08	rs1908617	3	40839170	-	p22.1	gccttttatacctcac[A/G]caagctagtcattggc	A	G	NM_001904 // upstream // 376834 // Hs.476018 // CTNNB1 // 1499 // Homo sapiens catenin (cadherin-associated protein), beta 1, 88kDa (CTNNB1), mRNA. /// ENST00000345747 // upstream // 376834 // --- // --- // --- // --- /// ENST00000349496 // upstream // 376834 // --- // --- // --- // Beta-catenin. [Source:Uniprot/SWISSPROT;Acc:P35222] /// ENST00000301828 // downstream // 60876 // --- // --- // ---…	CTNNB1	-0.0547932	0.375226	0.592016
SNP_A-2306181	1.91659	2.21817	0.864039	1.31649e-10	rs2016042	22	16712910	+	q11.21	gctggattcgagagga[C/T]caaaacgaaggatgat	C	T	AB037785 // intron // 0 // Hs.165551 // MICAL3 // 57553 // Homo sapiens mRNA for KIAA1364 protein, partial cds. /// ENST00000207726 // intron // 0 // --- // --- // --- // Protein MICAL-3. [Source:Uniprot/SWISSPROT;Acc:Q7RTP6]	MICAL3	0.00709926	0.908601	0.947795
SNP_A-2306574	1.86625	2.06183	0.905143	7.53641e-07	rs1343244	6	82133707	+	q14.1	gctgtaagttattaca[A/C]ggaagtttgacactca	A	C	ENST00000358773 // upstream // 213089 // --- // --- // --- // --- /// ENST00000359368 // downstream // 447856 // --- // --- // --- // --- /// ENST00000357286 // upstream // 351711 // --- // --- // --- // --- /// ENST00000355935 // upstream // 213089 // --- // --- // --- // --- /// ENST00000237194 // downstream // 185319 // --- // --- // --- // ---	---	-0.0200084	0.74625	0.83848
SNP_A-2307948	1.89611	2.10462	0.900924	9.53212e-08	rs2215725	22	15803536	-	q11.1	gcttctgtagtgccaa[C/T]gagccttctttcaaaa	C	T	ENST00000327926 // upstream // 33113 // --- // --- // --- // PREDICTED: similar to Ig kappa chain [Source:RefSeq_peptide_predicted;Acc:XP_496488] /// ENST00000330197 // downstream // 14641 // --- // --- // --- // --- /// ENST00000266136 // downstream // 14641 // --- // --- // --- // --- /// ENST00000310115 // upstream // 25919 // --- // --- // --- // PREDICTED: similar to Ig kappa chain [Source:R…	---	0.0286289	0.643326	0.795929
SNP_A-4195000	1.86187	2.07656	0.896615	6.11091e-08	rs17486173	22	41478201	-	q13.2	gtggaacgatcttgta[A/G]acataaacaaggggca	A	G	NM_017436 // upstream // 62064 // Hs.105956 // A4GALT // 53947 // Homo sapiens alpha 1,4-galactosyltransferase (globotriaosylceramide synthase) (A4GALT), mRNA. /// ENST00000249005 // upstream // 62064 // --- // --- // --- // Lactosylceramide 4-alpha-galactosyltransferase (EC 2.4.1.228) (Alpha- 1,4-galactosyltransferase) (UDP-galactose:beta-D-galactosy /// ENST00000341350 // downstream // 34166 //…	A4GALT	0.0220026	0.721955	0.833468
SNP_A-4197055	1.75543	1.96742	0.892251	1.31702e-06	rs2431866	19	7541871	+	p13.2	tacgtccaagaccgtc[A/C]atgacacacaggtttg	A	C	BC035808 // upstream // 24917 // Hs.17686 // --- // --- // Homo sapiens, clone IMAGE:5745021, mRNA. /// NM_006702 // downstream // 9224 // Hs.511760 // NTE // 10908 // Homo sapiens neuropathy target esterase (NTE), mRNA. /// ENST00000160298 // upstream // 24917 // --- // --- // --- // --- /// ENST00000221249 // downstream // 9224 // --- // --- // --- // neuropathy target esterase [Source:RefSeq_p…	---	-0.12157	0.0484697	0.169644
SNP_A-4197077	2.04072	1.93462	1.05484	0.0148643	rs2579322	4	72503594	+	q13.3	tactaaggtgaattaa[A/G]tactagatatagcaat	A	G	AF007216 // intron // 0 // Hs.5462 // SLC4A4 // 8671 // Homo sapiens sodium bicarbonate cotransporter (HNBC1) mRNA, complete cds. /// ENST00000264485 // intron // 0 // --- // --- // --- // Electrogenic sodium bicarbonate cotransporter 1 (Sodium bicarbonate cotransporter) (Na(+)/HCO3(-) cotransporter) (Solute carrier /// ENST00000351898 // intron // 0 // --- // --- // --- // Electrogenic sodium bi…	SLC4A4	-0.0181139	0.769565	0.849396
SNP_A-4198016	1.9849	2.09344	0.948154	8.95574e-05	rs6431000	2	128686102	+	q14.3	tatcagaagccagagc[A/G]aggacggtcttctgtc	A	G	NM_020120 // downstream // 20898 // Hs.34180 // UGCGL1 // 56886 // Homo sapiens UDP-glucose ceramide glucosyltransferase-like 1 (UGCGL1), transcript variant 1, mRNA. /// NM_001025777 // downstream // 20898 // Hs.34180 // UGCGL1 // 56886 // Homo sapiens UDP-glucose ceramide glucosyltransferase-like 1 (UGCGL1), transcript variant 2, mRNA. /// BC001196 // downstream // 55864 // Hs.512841 // HS6ST1 /…	UGCGL1	-0.0537989	0.383967	0.597088
SNP_A-4198206	2.01798	1.85527	1.0877	4.31833e-06	rs6753020	2	226124814	-	q36.3	tatgcagcacctccaa[A/G]ttcatgctatacgttc	A	G	ENST00000272907 // intron // 0 // --- // --- // --- // ---	---	0.0310974	0.614966	0.790246
SNP_A-4198283	2.08933	1.93914	1.07745	3.84537e-05	rs4257398	2	216584360	+	q35	tatgtagctcttgata[A/G]gaactgggattttgga	A	G	NM_054034 // upstream // 458063 // Hs.203717 // FN1 // 2335 // Homo sapiens fibronectin 1 (FN1), transcript variant 7, mRNA. /// NM_212474 // upstream // 458063 // Hs.203717 // FN1 // 2335 // Homo sapiens fibronectin 1 (FN1), transcript variant 6, mRNA. /// NM_018000 // downstream // 48674 // Hs.79741 // DSU // 55686 // Homo sapiens dilute suppressor (DSU), mRNA. /// NM_002026 // upstream // 4580…	FN1	-0.0199417	0.747067	0.83848
SNP_A-4198355	1.91928	1.77161	1.08335	8.64701e-05	rs9987093	8	30973934	-	p12	tattacacatttctta[C/T]gcagtagcttcaaata	C	T	NM_001015508 // intron // 0 // Hs.373778 // PURG // 29942 // Homo sapiens purine-rich element binding protein G (PURG), transcript variant B, mRNA. /// ENST00000339382 // intron // 0 // --- // --- // --- // purine-rich element binding protein G isoform B [Source:RefSeq_peptide;Acc:NP_001015508]	PURG	-0.104029	0.0916372	0.256584
SNP_A-4198552	1.96389	1.81785	1.08034	0.000284118	rs12546950	8	10476206	-	p23.1	tatttccgctttcaga[A/G]gaagatgcggtgctca	A	G	NM_198464 // downstream // 42468 // Hs.122221 // UNQ9391 // 203074 // Homo sapiens tryptophan/serine protease (UNQ9391), mRNA. /// NM_178857 // downstream // 40427 // Hs.33538 // RP1L1 // 94137 // Homo sapiens retinitis pigmentosa 1-like 1 (RP1L1), mRNA. /// ENST00000328655 // downstream // 42468 // --- // --- // --- // --- /// ENST00000329335 // downstream // 40427 // --- // --- // --- // Retini…	UNQ9391	-0.167151	0.00648535	0.0394598
SNP_A-4202119	2.07231	1.87473	1.10539	5.23523e-06	rs10003349	4	149285818	+	q31.23	tgcggtgggagttagc[A/G]cacttcaaggaggtta	A	G	NM_024605 // intron // 0 // Hs.368631 // ARHGAP10 // 79658 // Homo sapiens Rho GTPase activating protein 10 (ARHGAP10), mRNA. /// ENST00000336498 // intron // 0 // --- // --- // --- // Rho GTPase activating protein 10 [Source:RefSeq_peptide;Acc:NP_078881]	ARHGAP10	0.086701	0.160114	0.357903
SNP_A-4204047	2.1049	2.40387	0.875631	3.04285e-05	rs1882014	3	152464037	-	q25.1	ttaacgataaaacacg[C/T]aaagctcatgatattt	C	T	NM_053002 // intron // 0 // Hs.477965 // MED12L // 116931 // Homo sapiens mediator of RNA polymerase II transcription, subunit 12 homolog (yeast)-like (MED12L), mRNA. /// NM_014879 // intron // 0 // Hs.2465 // P2RY14 // 9934 // Homo sapiens purinergic receptor P2Y, G-protein coupled, 14 (P2RY14), mRNA. /// ENST00000273432 // intron // 0 // --- // --- // --- // --- /// ENST00000309170 // intron //…	MED12L	0.201469	0.000995596	0.0153909
SNP_A-4205547	2.02505	1.84516	1.09749	7.71202e-07	rs4600152	10	85211258	+	q23.1	ttctgtatgtaaggac[A/G]gatctctgagaagcct	A	G	NM_001010848 // downstream // 475917 // Hs.444783 // NRG3 // 10718 // Homo sapiens neuregulin 3 (NRG3), mRNA. /// NM_014394 // upstream // 677980 // Hs.352656 // GHITM // 27069 // Homo sapiens growth hormone inducible transmembrane protein (GHITM), mRNA. /// ENST00000332738 // downstream // 475917 // --- // --- // --- // Pro-neuregulin-3, membrane-bound isoform precursor (Pro-NRG3) [Contains: Neu…	NRG3	-0.0251949	0.683647	0.815471
SNP_A-4205784	2.10659	2.05054	1.02733	0.300207	rs1246116	14	27140004	+	q12	ttgagcataatgaata[A/C]taagataataacaaca	A	C	NM_006489 // upstream // 1003522 // Hs.31588 // NOVA1 // 4857 // Homo sapiens neuro-oncological ventral antigen 1 (NOVA1), transcript variant 2, mRNA. /// NM_005249 // upstream // 1164797 // Hs.525266 // FOXG1B // 2290 // Homo sapiens forkhead box G1B (FOXG1B), mRNA. /// NM_002515 // upstream // 1003469 // Hs.31588 // NOVA1 // 4857 // Homo sapiens neuro-oncological ventral antigen 1 (NOVA1), tran…	NOVA1	-0.030035	0.627105	0.795929
SNP_A-4206272	2.05346	1.84548	1.1127	8.52458e-07	rs6549948	3	19543013	-	p24.3	ttgtgccttttgggaa[C/T]agaagtatgagtttct	C	T	NM_144633 // intron // 0 // Hs.475656 // KCNH8 // 131096 // Homo sapiens potassium voltage-gated channel, subfamily H (eag-related), member 8 (KCNH8), mRNA. /// ENST00000328405 // intron // 0 // --- // --- // --- // Potassium voltage-gated channel subfamily H member 8 (Voltage-gated potassium channel subunit Kv12.1) (Ether-a-go-go-like potass	KCNH8	-0.0324405	0.599769	0.774459
SNP_A-4209856	2.13966	2.61387	0.81858	3.2612e-09	rs1546685	3	175541939	-	q26.31	ttagtgaattctgtgg[A/G]atatactcatcttctt	A	G	NM_207015 // upstream // 755330 // Hs.416922 // NAALADL2 // 254827 // Homo sapiens N-acetylated alpha-linked acidic dipeptidase-like 2 (NAALADL2), mRNA. /// AB028993 // downstream // 58324 // Hs.478289 // NLGN1 // 22871 // Homo sapiens mRNA for KIAA1070 protein, partial cds. /// ENST00000316366 // upstream // 755330 // --- // --- // --- // N-acetylated alpha-linked acidic dipeptidase 2 [Source:Re…	NAALADL2	0.142593	0.0204646	0.0922643
SNP_A-4209864	2.17168	2.62129	0.828479	2.07766e-07	rs6763885	3	177552211	-	q26.32	tatgtgggggcaccaa[A/G]aaggcaccgtgaaaat	A	G	NM_207015 // downstream // 546083 // Hs.416922 // NAALADL2 // 254827 // Homo sapiens N-acetylated alpha-linked acidic dipeptidase-like 2 (NAALADL2), mRNA. /// NM_024665 // downstream // 674628 // Hs.438970 // TBL1XR1 // 79718 // Homo sapiens transducin (beta)-like 1X-linked receptor 1 (TBL1XR1), mRNA. /// ENST00000316366 // downstream // 546083 // --- // --- // --- // N-acetylated alpha-linked ac…	NAALADL2	0.116314	0.0591172	0.19155
SNP_A-4209872	2.19351	2.74796	0.798233	1.21087e-08	rs10513763	3	180869446	+	q26.33	ctctggttattggaac[A/G]ctcatgtctttcattc	A	G	NM_003940 // intron // 0 // Hs.175322 // USP13 // 8975 // Homo sapiens ubiquitin specific peptidase 13 (isopeptidase T-3) (USP13), mRNA. /// ENST00000263966 // intron // 0 // --- // --- // --- // Ubiquitin carboxyl-terminal hydrolase 13 (EC 3.1.2.15) (Ubiquitin thiolesterase 13) (Ubiquitin-specific processing protease 13)	USP13	0.130083	0.0346394	0.135526
SNP_A-4212013	1.83212	1.96699	0.931431	0.0001183	rs10499199	6	138811539	+	q23.3	aacctttctggattta[A/C]ggcaagtctctaagag	A	C	ENST00000343505 // intron // 0 // --- // --- // --- // NHSL1 protein (Fragment). [Source:Uniprot/SPTREMBL;Acc:Q3ZCS5] /// ENST00000342260 // intron // 0 // --- // --- // --- // NHSL1 protein (Fragment). [Source:Uniprot/SPTREMBL;Acc:Q3ZCS5]	---	-0.00561593	0.927639	0.959539
SNP_A-4212288	2.22178	2.28946	0.970437	0.154719	rs4498447	7	28177012	+	p15.1	tttatctcacaatgaa[C/T]ttatgtttcttcaatt	C	T	NM_175061 // upstream // 183410 // Hs.368944 // JAZF1 // 221895 // Homo sapiens juxtaposed with another zinc finger gene 1 (JAZF1), mRNA. /// NM_182898 // upstream // 48372 // Hs.437075 // CREB5 // 9586 // Homo sapiens cAMP responsive element binding protein 5 (CREB5), transcript variant 1, mRNA. /// NM_001011666 // upstream // 48372 // Hs.437075 // CREB5 // 9586 // Homo sapiens cAMP responsive e…	JAZF1	-0.0673649	0.275451	0.493187
SNP_A-4213740	2.1338	1.92796	1.10677	2.16521e-06	rs10508691	10	25596489	-	p12.1	cagatatcctgtgctc[A/G]aaaatgtttaaaccct	A	G	NM_020752 // intron // 0 // Hs.499108 // GPR158 // 57512 // Homo sapiens G protein-coupled receptor 158 (GPR158), mRNA. /// ENST00000280625 // intron // 0 // --- // --- // --- // Probable G-protein coupled receptor 158 precursor. [Source:Uniprot/SWISSPROT;Acc:Q5T848]	GPR158	0.0939494	0.127853	0.309172
SNP_A-4215222	2.06851	1.92215	1.07614	0.00122616	rs17141235	11	80329859	+	q14.1	tgagaaaaagtgaatg[A/G]acagtctttcgaatcc	A	G	NM_001031 // upstream // 1748390 // Hs.557301 // RPS28 // 6234 // Homo sapiens ribosomal protein S28 (RPS28), mRNA. /// ENST00000355278 // downstream // 1843330 // --- // --- // --- // --- /// ENST00000357859 // upstream // 1748390 // --- // --- // --- // 40S ribosomal protein S28. [Source:Uniprot/SWISSPROT;Acc:P62857]	RPS28	0.0212489	0.731106	0.833622
SNP_A-4217373	1.83635	2.06548	0.889063	1.09704e-09	rs12485027	22	33708379	-	q12.3	aaatgtaggtgaatgc[A/G]gattttgtatagagtg	A	G	NM_001008494 // upstream // 78305 // Hs.567637 // RAXLX // 91464 // Homo sapiens RAX-like homeobox (RAXLX), mRNA. /// NM_004737 // upstream // 1067499 // Hs.474667 // LARGE // 9215 // Homo sapiens like-glycosyltransferase (LARGE), transcript variant 1, mRNA. /// NM_133642 // upstream // 1067415 // Hs.474667 // LARGE // 9215 // Homo sapiens like-glycosyltransferase (LARGE), transcript variant 2, m…	RAXLX	0.0340569	0.581707	0.76601
SNP_A-4217546	2.24519	2.78602	0.805878	3.88048e-06	rs7625843	3	176510505	+	q26.31	aacaacagaaaaacaa[G/T]tagacaaattcaaatg	G	T	NM_207015 // intron // 0 // Hs.416922 // NAALADL2 // 254827 // Homo sapiens N-acetylated alpha-linked acidic dipeptidase-like 2 (NAALADL2), mRNA. /// ENST00000316366 // intron // 0 // --- // --- // --- // N-acetylated alpha-linked acidic dipeptidase 2 [Source:RefSeq_peptide;Acc:NP_996898]	NAALADL2	0.252901	3.21836e-05	0.00428042
SNP_A-4217618	2.06149	1.92398	1.07147	0.000359574	rs283288	11	79292701	-	q14.1	aacacatattctaccc[C/T]ctcatcttatgaaacc	C	T	NM_001031 // upstream // 2785548 // Hs.557301 // RPS28 // 6234 // Homo sapiens ribosomal protein S28 (RPS28), mRNA. /// ENST00000355278 // downstream // 806172 // --- // --- // --- // --- /// ENST00000357859 // upstream // 2785548 // --- // --- // --- // 40S ribosomal protein S28. [Source:Uniprot/SWISSPROT;Acc:P62857]	RPS28	0.0689637	0.264191	0.491698
SNP_A-4219476	2.01644	1.77591	1.13544	5.34484e-08	rs4698233	4	18283339	-	p15.32	aatgaaaatatataaa[C/G]agttatttgccagagc	C	G	ENST00000360734 // downstream // 476562 // --- // --- // --- // --- /// ENST00000359144 // downstream // 112980 // --- // --- // --- // ---	---	0.00147882	0.980921	0.984623
SNP_A-4220788	1.85534	2.04753	0.906135	7.01071e-07	rs4820478	22	41476261	+	q13.2	acataatatctgagat[A/G]aactctggggcactgt	A	G	NM_017436 // upstream // 60124 // Hs.105956 // A4GALT // 53947 // Homo sapiens alpha 1,4-galactosyltransferase (globotriaosylceramide synthase) (A4GALT), mRNA. /// ENST00000249005 // upstream // 60124 // --- // --- // --- // Lactosylceramide 4-alpha-galactosyltransferase (EC 2.4.1.228) (Alpha- 1,4-galactosyltransferase) (UDP-galactose:beta-D-galactosy /// ENST00000341350 // downstream // 36106 //…	A4GALT	0.0257489	0.677078	0.811274
SNP_A-4220994	2.29553	2.25645	1.01732	0.591424	rs6980507	8	42502241	+	p11.21	accaaaaagtcagcga[A/G]actatacatcaaaatg	A	G	NM_006749 // intron // 0 // Hs.491611 // SLC20A2 // 6575 // Homo sapiens solute carrier family 20 (phosphate transporter), member 2 (SLC20A2), mRNA. /// ENST00000342228 // intron // 0 // --- // --- // --- // solute carrier family 20, member 2 [Source:RefSeq_peptide;Acc:NP_006740]	SLC20A2	0.0787922	0.201909	0.403818
SNP_A-4221204	1.94337	2.24247	0.866617	3.49818e-10	rs5992863	22	16683373	+	q11.21	accccctggttttgac[A/G]gcctccttctctgata	A	G	ENST00000252134 // intron // 0 // --- // --- // --- // MICAL3 protein (Fragment). [Source:Uniprot/SPTREMBL;Acc:Q96DF2]	---	0.0371843	0.547497	0.743032
SNP_A-4221653	2.19	1.98419	1.10372	9.79172e-05	rs10905715	10	10442547	+	p14	actaggtcatgtcata[A/G]aaaagaatactcttaa	A	G	NM_001012713 // downstream // 958178 // Hs.585474 // C10orf31 // 414196 // Homo sapiens chromosome 10 open reading frame 31 (C10orf31), mRNA. /// NM_006561 // upstream // 657565 // Hs.309288 // CUGBP2 // 10659 // Homo sapiens CUG triplet repeat, RNA binding protein 2 (CUGBP2), transcript variant 2, mRNA. /// NM_001025076 // upstream // 657565 // Hs.309288 // CUGBP2 // 10659 // Homo sapiens CUG tr…	C10orf31	0.0569957	0.356306	0.574409
SNP_A-4222108	2.06928	1.93237	1.07085	0.00291841	rs3005907	1	56502806	+	p32.2	acttcggcaacgtaag[A/T]caatgattcctgcaag	A	T	NM_003713 // downstream // 169154 // Hs.405156 // PPAP2B // 8613 // Homo sapiens phosphatidic acid phosphatase type 2B (PPAP2B), transcript variant 1, mRNA. /// NM_177414 // downstream // 169154 // Hs.405156 // PPAP2B // 8613 // Homo sapiens phosphatidic acid phosphatase type 2B (PPAP2B), transcript variant 2, mRNA. /// ENST00000294390 // downstream // 169154 // --- // --- // --- // Lipid phospha…	PPAP2B	0.0402997	0.514434	0.716436
SNP_A-4222803	1.94558	1.78914	1.08744	8.60016e-05	rs1125841	8	30977596	+	p12	agagaatgtaagatta[C/T]gattctctgtgacaga	C	T	NM_001015508 // intron // 0 // Hs.373778 // PURG // 29942 // Homo sapiens purine-rich element binding protein G (PURG), transcript variant B, mRNA. /// ENST00000339382 // intron // 0 // --- // --- // --- // purine-rich element binding protein G isoform B [Source:RefSeq_peptide;Acc:NP_001015508]	PURG	-0.0771828	0.211304	0.413286
SNP_A-4223000	2.15615	1.96387	1.09791	9.97246e-05	rs11252363	10	4158497	-	p15.1	agagtaagagatttaa[C/T]tgtacagtcactgaat	C	T	NM_031436 // upstream // 699929 // Hs.558559 // AKR1CL2 // 83592 // Homo sapiens aldo-keto reductase family 1, member C-like 2 (AKR1CL2), mRNA. /// NM_001008490 // upstream // 341042 // Hs.4055 // KLF6 // 1316 // Homo sapiens Kruppel-like factor 6 (KLF6), transcript variant 1, mRNA. /// NM_001300 // upstream // 341042 // Hs.4055 // KLF6 // 1316 // Homo sapiens Kruppel-like factor 6 (KLF6), transc…	AKR1CL2	0.0640883	0.299532	0.517374
SNP_A-4224049	2.2412	2.85075	0.786179	8.00921e-08	rs4855022	3	182362580	-	q26.33	aggcaagagtatgaga[C/G]agacgttccttgatat	C	G	NM_003106 // upstream // 549844 // Hs.518438 // SOX2 // 6657 // Homo sapiens SRY (sex determining region Y)-box 2 (SOX2), mRNA. /// ENST00000325404 // upstream // 549844 // --- // --- // --- // Transcription factor SOX-2. [Source:Uniprot/SWISSPROT;Acc:P48431] /// ENST00000313571 // upstream // 172348 // --- // --- // --- // ---	SOX2	0.143606	0.0195766	0.0897823
SNP_A-4224104	2.09779	2.61387	0.80256	5.25432e-09	rs6444403	3	191063357	-	q28	aggccatggattagac[A/G]cagcaaaagggtttta	A	G	NM_003722 // intron // 0 // Hs.137569 // TP73L // 8626 // Homo sapiens tumor protein p73-like (TP73L), mRNA. /// ENST00000264731 // intron // 0 // --- // --- // --- // Tumor protein p73-like (p73L) (p63) (Tumor protein 63) (TP63) (p51) (p40) (Keratinocyte transcription factor KET) (Chronic ulcer /// ENST00000320472 // intron // 0 // --- // --- // --- // Tumor protein p73-like (p73L) (p63) (Tumor …	TP73L	0.196113	0.00136244	0.0172576
SNP_A-4224634	1.91548	1.68613	1.13602	6.00293e-11	rs17074094	13	29414168	+	q12.3	gaaaggctaaagagtc[A/G]gaactactgaagctaa	A	G	NM_001010918 // intron // 0 // Hs.132371 // LOC440131 // 440131 // Homo sapiens similar to bA90M5.1 (novel protein) (LOC440131), mRNA. /// ENST00000241471 // intron // 0 // --- // --- // --- // ---	LOC440131	0.0118545	0.847972	0.913201
SNP_A-4225335	2.11755	1.93215	1.09595	8.42575e-06	rs10210016	2	222869489	+	q36.1	ataatactacaaggac[C/T]aaaaggcccatccatg	C	T	NM_013942 // downstream // 114365 // Hs.42146 // PAX3 // 5077 // Homo sapiens paired box gene 3 (Waardenburg syndrome 1) (PAX3), transcript variant PAX3B, mRNA. /// NM_000438 // downstream // 114365 // Hs.42146 // PAX3 // 5077 // Homo sapiens paired box gene 3 (Waardenburg syndrome 1) (PAX3), transcript variant PAX3A, mRNA. /// NM_181461 // downstream // 22067 // Hs.42146 // PAX3 // 5077 // Homo …	PAX3	0.0576557	0.350755	0.572398
SNP_A-4229117	1.84534	2.12548	0.868196	3.08132e-11	rs878847	22	34825399	+	q12.3	caagatgcggaaaata[C/T]gaaagaaaagttaagt	C	T	NM_001031695 // upstream // 264468 // Hs.282998 // RBM9 // 23543 // Homo sapiens RNA binding motif protein 9 (RBM9), transcript variant 1, mRNA. /// NM_145640 // downstream // 35478 // Hs.474737 // APOL3 // 80833 // Homo sapiens apolipoprotein L, 3 (APOL3), transcript variant alpha/d, mRNA. /// NM_014309 // upstream // 264468 // Hs.282998 // RBM9 // 23543 // Homo sapiens RNA binding motif protein…	RBM9	0.057181	0.354742	0.574409
SNP_A-4230011	1.81428	2.00806	0.903496	7.96829e-07	rs17160333	19	8222310	+	p13.2	cacttctggcctctga[C/T]ggctggtttataggaa	C	T	BC003376 // intron // 0 // Hs.184492 // ELAVL1 // 1994 // Homo sapiens ELAV (embryonic lethal, abnormal vision, Drosophila)-like 1 (Hu antigen R), mRNA (cDNA clone MGC:5084 IMAGE:2901220 /// NM_024552 // intron // 0 // Hs.515111 // LASS4 // 79603 // Homo sapiens LAG1 longevity assurance homolog 4 (S. cerevisiae) (LASS4), mRNA. /// ENST00000351593 // intron // 0 // --- // --- // --- // ELAV-like p…	ELAVL1	-0.0397098	0.520614	0.721267
SNP_A-4233430	2.09524	1.92043	1.09103	5.45884e-06	rs207942	2	216869471	-	q35	cctgttaagagagaag[C/G]agagattacagtaatg	C	G	NM_021141 // intron // 0 // Hs.388739 // XRCC5 // 7520 // Homo sapiens X-ray repair complementing defective repair in Chinese hamster cells 5 (double-strand-break rejoining; Ku autoantig /// ENST00000328063 // intron // 0 // --- // --- // --- // ATP-dependent DNA helicase II 80 kDa subunit (EC 3.6.1.-) (Lupus Ku autoantigen protein p86) (Ku86) (Ku80) (86 kDa subunit of Ku	XRCC5	0.0811242	0.188838	0.392202
SNP_A-4234506	1.84639	1.98118	0.931966	0.00034891	rs7752164	6	78478910	-	q14.1	ctatttatttccaaga[C/T]gtgttctagtaaacat	C	T	ENST00000334883 // intron // 0 // --- // --- // --- // ---	---	-0.0328691	0.594955	0.774459
SNP_A-4235153	2.26317	2.72978	0.829066	2.20951e-07	rs905129	3	172435025	-	q26.2	ctgaacagtcttgaaa[A/G]caatccattttctgtc	A	G	NM_015028 // intron // 0 // Hs.34024 // TNIK // 23043 // Homo sapiens TRAF2 and NCK interacting kinase (TNIK), mRNA. /// ENST00000284483 // intron // 0 // --- // --- // --- // TRAF2 and NCK-interacting kinase (EC 2.7.1.37). [Source:Uniprot/SWISSPROT;Acc:Q9UKE5] /// ENST00000341852 // intron // 0 // --- // --- // --- // TRAF2 and NCK-interacting kinase (EC 2.7.1.37). [Source:Uniprot/SWISSPROT;Acc:…	TNIK	0.190182	0.00191051	0.0203279
SNP_A-4235313	2.44332	2.22892	1.09619	0.000106971	rs2210919	1	154523672	-	q23.1	ctgattgctgtctctg[A/G]aagttatttgattaga	A	G	NM_138738 // downstream // 4927 // Hs.437393 // FCRL2 // 79368 // Homo sapiens Fc receptor-like 2 (FCRL2), transcript variant 1, mRNA. /// ENST00000292392 // upstream // 39824 // --- // --- // --- // Fc receptor-like 3 precursor [Source:RefSeq_peptide;Acc:NP_443171] /// ENST00000318905 // upstream // 40077 // --- // --- // --- // Fc receptor-like 3 precursor [Source:RefSeq_peptide;Acc:NP_443171] …	FCRL2	0.0824737	0.181563	0.392147
SNP_A-4236247	1.86187	2.05548	0.905809	6.88301e-09	rs5756328	22	35456434	-	q12.3	cttctcctggacacca[C/G]actcttgaggtccctt	C	G	NM_006860 // downstream // 22321 // Hs.415172 // RABL4 // 11020 // Homo sapiens RAB, member of RAS oncogene family-like 4 (RABL4), mRNA. /// NM_006078 // upstream // 33031 // Hs.197693 // CACNG2 // 10369 // Homo sapiens calcium channel, voltage-dependent, gamma subunit 2 (CACNG2), mRNA. /// ENST00000216198 // downstream // 22321 // --- // --- // --- // Putative GTP-binding protein RAY-like (Rab-l…	RABL4	0.0365538	0.554314	0.744684
SNP_A-4236886	2.14067	1.95237	1.09645	1.16603e-05	rs13020712	2	215740411	+	q35	gaaactcaggtgtcct[A/G]actcttcatggcactc	A	G	NM_015657 // intron // 0 // Hs.134585 // ABCA12 // 26154 // Homo sapiens ATP-binding cassette, sub-family A (ABC1), member 12 (ABCA12), transcript variant 2, mRNA. /// NM_173076 // intron // 0 // Hs.134585 // ABCA12 // 26154 // Homo sapiens ATP-binding cassette, sub-family A (ABC1), member 12 (ABCA12), transcript variant 1, mRNA. /// ENST00000272895 // intron // 0 // --- // --- // --- // ATP-bind…	ABCA12	0.0951597	0.122994	0.30293
SNP_A-4237123	1.92207	2.13624	0.899745	1.04141e-06	rs2097429	22	44577017	-	q13.31	gaaccatcacacccta[C/T]gtcccgtgagaatgca	C	T	NM_058238 // downstream // 61179 // Hs.512714 // WNT7B // 7477 // Homo sapiens wingless-type MMTV integration site family, member 7B (WNT7B), mRNA. /// NM_013236 // downstream // 15651 // Hs.475125 // ATXN10 // 25814 // Homo sapiens ataxin 10 (ATXN10), mRNA. /// ENST00000339464 // downstream // 61179 // --- // --- // --- // Wnt-7b protein precursor. [Source:Uniprot/SWISSPROT;Acc:P56706] /// ENST0…	WNT7B	0.0123785	0.84134	0.913201
SNP_A-4237896	2.06505	1.90462	1.08423	1.55857e-06	rs6887311	5	145908989	+	q32	gactgaaactcagata[A/T]attaagtaacttgacc	A	T	NM_181678 // downstream // 40278 // Hs.193825 // PPP2R2B // 5521 // Homo sapiens protein phosphatase 2 (formerly 2A), regulatory subunit B (PR 52), beta isoform (PPP2R2B), transcript variant 6, mR /// NM_181677 // downstream // 40278 // Hs.193825 // PPP2R2B // 5521 // Homo sapiens protein phosphatase 2 (formerly 2A), regulatory subunit B (PR 52), beta isoform (PPP2R2B), transcript variant 5, mR /…	PPP2R2B	-0.209765	0.000602797	0.0123342
SNP_A-4238450	1.39341	1.24602	1.11829	0.000526731	rs11093623	X	75189081	-	q13.3	gagggggagagtaaag[A/G]aggaggttatgtgctg	A	G	NM_016500 // downstream // 8351 // Hs.370100 // CXorf26 // 51260 // Homo sapiens chromosome X open reading frame 26 (CXorf26), mRNA. /// ENST00000329102 // upstream // 241736 // --- // --- // --- // --- /// ENST00000246127 // downstream // 8351 // --- // --- // --- // ---	CXorf26	-0.145452	0.0180453	0.0842112
SNP_A-4239947	2.1501	2.04591	1.05092	0.0507196	rs1959967	14	27175888	-	q12	gccatggccagaaaca[A/G]ctagaggaataagata	A	G	NM_005249 // upstream // 1128913 // Hs.525266 // FOXG1B // 2290 // Homo sapiens forkhead box G1B (FOXG1B), mRNA. /// NM_006491 // upstream // 1039406 // Hs.31588 // NOVA1 // 4857 // Homo sapiens neuro-oncological ventral antigen 1 (NOVA1), transcript variant 3, mRNA. /// NM_002515 // upstream // 1039353 // Hs.31588 // NOVA1 // 4857 // Homo sapiens neuro-oncological ventral antigen 1 (NOVA1), tran…	FOXG1B	-0.0332171	0.59106	0.774459
SNP_A-4240507	2.02125	1.81129	1.11592	4.71817e-06	rs11099905	4	155043788	-	q31.3	gctgagagggcccctg[A/G]actcaataaactggaa	A	G	NM_173662 // upstream // 4796 // Hs.388364 // RNF175 // 285533 // Homo sapiens ring finger protein 175 (RNF175), mRNA. /// NM_003013 // downstream // 15561 // Hs.481022 // SFRP2 // 6423 // Homo sapiens secreted frizzled-related protein 2 (SFRP2), mRNA. /// ENST00000360881 // upstream // 28673 // --- // --- // --- // --- /// ENST00000274068 // upstream // 4796 // --- // --- // --- // --- /// ENST0…	RNF175	0.0980282	0.112051	0.289375
