# Supplementary material for: Classification of Non-Small Cell Lung Cancer Based on Copy Number Alterations
Source: PLoS One. 2014 Feb 5;9(2):e88300. doi: 10.1371/journal.pone.0088300 (PMC3914971; doi:10.1371/journal.pone.0088300)
Supplement: File S5 — The GO enrichment result of CNAs genes. (XLSX) [file pone.0088300.s005.xlsx]

## Sheet: Sheet1
order	Annotation	Your Genes (With Ann)	Your Genes (No Ann)	Genome (With Ann)	Genome (No Ann)	p-value	Genes
1	GO:0007154 [3]: cell communication	53	64	3422	8740	6.18994e-05	ADRA1A ADRA2A ANGPT2 APBB1IP ARL8 CD69 CDH19 CENTD1 CNR1 CNTN4 COLEC12 CTNNA3 CTNNB1 CXCL12 DGKG DIRAS3 EPHA4 ERN1 FN1 FZD8 GNB1L GPR158 INPP4A ITGA8 ITGA9 KCNH8 KIT KLRF1 LAMA3 LARGE LIF NLGN1 NOVA1 NR2F2 NTS PAK2 PCDH7 PPP2R2B PRDX4 PRKCQ RABL4 RAP1B RBM9 RHOBTB1 RSU1 SCAP SLIT3 SPRY2 SSTR3 SYN3 TNIK USH2A WNT7B
2	GO:0007165 [4]: signal transduction	42	75	2784	9378	0.00105946	ADRA1A ADRA2A ANGPT2 APBB1IP ARL8 CD69 CENTD1 CNR1 COLEC12 CTNNB1 CXCL12 DGKG DIRAS3 EPHA4 ERN1 FZD8 GNB1L GPR158 INPP4A ITGA8 ITGA9 KCNH8 KIT KLRF1 LAMA3 LIF NR2F2 NTS PAK2 PPP2R2B PRDX4 PRKCQ RABL4 RAP1B RBM9 RHOBTB1 RSU1 SCAP SPRY2 SSTR3 TNIK WNT7B
3	GO:0017121 [7]: phospholipid scrambling	2	115	2	12160	0.000531398	PLSCR1 PLSCR2
4	GO:0006984 [6]: ER-nuclear signaling pathway	2	115	5	12157	0.0018363	ERN1 SCAP
5	GO:0007009 [6]: plasma membrane organization and biogenesis	2	115	5	12157	0.0018363	PLSCR1 PLSCR2
6	GO:0007155 [4]: cell adhesion	13	104	569	11593	0.00358858	CDH19 CNTN4 CTNNA3 CTNNB1 CXCL12 FN1 ITGA8 ITGA9 LAMA3 NLGN1 PCDH7 SLIT3 USH2A
7	GO:0007242 [5]: intracellular signaling cascade	18	99	973	11189	0.0057994	ADRA1A ADRA2A ARL8 CNR1 COLEC12 DGKG DIRAS3 ERN1 GNB1L PRDX4 PRKCQ RABL4 RAP1B RBM9 RHOBTB1 SCAP SSTR3 TNIK
8	GO:0006688 [9]: glycosphingolipid biosynthesis	2	115	8	12154	0.00384878	A4GALT LARGE
9	GO:0007275 [2]: development	27	90	1760	10402	0.00891518	ANGPT2 APOL2 CDX4 DIRAS3 ELAVL1 ESRRG FOXG1B FZD8 GATA6 KLF6 LAMA3 LARGE LIF MOBP NLGN1 NRG3 PAX3 PPAP2B PRKCQ SEMA5B SLIT3 SOX14 SPRY2 TP73L TRPC5 WNT7B WRN
10	GO:0007582 [2]: physiological process	90	27	10372	1790	0.99005	A4GALT ABCA12 ACOX3 ACSL3 ADRA1A ADRA2A APOL2 B3GAT2 BCL6 C9orf3 CD69 CDX4 CECR5 CITED1 COLEC12 CTNNB1 CXCL12 DIRAS3 EFEMP1 ELAVL1 EPHA4 ERN1 ESRRG FHIT FN1 FOXG1B GATA6 HS3ST4 HSPA8 IARS ITIH1 JAZF1 KCNE4 KCNH8 KIAA0194 KIT KLF6 KLRF1 LAMA3 LARGE LIF LYZL1 MICAL3 MN1 NAALADL2 NAP1L2 NAT1 NLGN1 NOVA1 NR2F2 NRG3 PAK2 PAX3 PFKP PHF8 PLA2G4A PLSCR1 PLSCR2 PPAP2B PRDX4 PRKCQ PRKX PTPN3 RABL4 RAP1B RB…
11	GO:0050789 [2]: regulation of biological process	38	79	2829	9333	0.0148464	ADRA1A ADRA2A BCL6 CDX4 CENTD1 CITED1 CTNNB1 CXCL12 DIRAS3 ERN1 ESRRG FOXG1B GATA6 JAZF1 KCNH8 KIAA0194 KLF6 LAMA3 LIF NLGN1 NR2F2 NRG3 PAK2 PAX3 PHF8 PRKCQ RBM9 SCAP SMARCAL1 SOX14 SOX2 SPRY2 SSTR3 TNIK TP73L XRCC5 ZFHX2 ZNF539
12	GO:0009247 [8]: glycolipid biosynthesis	2	115	11	12151	0.00653881	A4GALT LARGE
Your Genes (With Ann): The number of genes from your list with the annotation.
Your Genes (No Ann): The number of genes from your list without the annotation.
Genome (With Ann): The number of genes in the genome (excluding those in your list) with the annotation.
Genome (No Ann): The number of genes in the genome (excluding those in your list) without the annotation.
P-value: The negative logarithm of the p value calculated using a Fisher's exact test.
